# Supplementary material for: Methyl 6-de­oxy-6-iodo-2,3-O-iso­propyl­idene-α-d-manno­pyran­oside
Source: Acta Crystallogr Sect E Struct Rep Online. 2013 Aug 17;69(Pt 9):o1449–50. doi: 10.1107/S1600536813022629 (PMC3884490; doi:10.1107/S1600536813022629)
Supplement: Supplementary file 1 [file e-69-o1449-sup1.cif]

##############################################################################
#                                                                            #
# This CIF contains the data in a paper accepted for publication in          #
# Acta Crystallographica Section E. It conforms to the requirements of       #
# Notes for Authors for Acta Crystallographica Section E, and has been       #
# peer reviewed under the auspices of the IUCr Commission on Journals.       #
#                                                                            #
# Full details of the Crystallographic Information File format               #
# are given in the paper "The Crystallographic Information File (CIF):       #
# a New Standard Archive File for Crystallography" by S. R. Hall, F. H.      #
# Allen and I. D. Brown [Acta Cryst. (1991), A47, 655-685].                  #
#                                                                            #
# The current version of the core CIF dictionary is obtainable from          #
# ftp://ftp.iucr.org/pub/cif_core.dic.                                       #
#                                                                            #
# Software is freely available for graphical display of the structure(s)     #
# in this CIF. For information consult the CIF software page                 #
# http://www.iucr.org/resources/cif/software.                                #
#                                                                            #
# This file may be used for bona fide research purposes within the           #
# scientific community so long as proper attribution is given to the journal # 
# article from which it was obtained.                                        #
#                                                                            #
##############################################################################
data_I
_audit_creation_method     SHELXL97
_chemical_name_systematic
;
Methyl 6-deoxy-6-iodo-2,3-<i>O</i>-isopropylidene-\a-<i>D</i>-mannopyranoside
;
_chemical_name_common     ?
_chemical_formula_moiety     'C10 H17 I O5'
_chemical_formula_sum     'C10 H17 I O5'
_chemical_formula_iupac     'C10 H17 I O5'
_chemical_formula_weight     344.14
_chemical_melting_point     ?
_symmetry_cell_setting     monoclinic
_symmetry_space_group_name_H-M     'P 21'
_symmetry_space_group_name_Hall     'P 2yb'
loop_
    _symmetry_equiv_pos_as_xyz
    'x, y, z'
    '-x, y+1/2, -z'
_cell_length_a     8.3121(8)
_cell_length_b     10.3911(10)
_cell_length_c     8.3128(8)
_cell_angle_alpha     90.00
_cell_angle_beta     118.639(3)
_cell_angle_gamma     90.00
_cell_volume     630.15(11)
_cell_formula_units_Z     2
_cell_measurement_reflns_used     3798
_cell_measurement_theta_min     2.79
_cell_measurement_theta_max     30.51
_cell_measurement_temperature     100(2)
_exptl_crystal_description     prism
_exptl_crystal_colour     colourless
_exptl_crystal_size_max     0.99
_exptl_crystal_size_mid     0.58
_exptl_crystal_size_min     0.44
_exptl_crystal_density_diffrn     1.814
_exptl_crystal_density_meas     ?
_exptl_crystal_density_method     'not measured'
_exptl_crystal_F_000     340
_exptl_absorpt_coefficient_mu     2.545
_exptl_absorpt_correction_type     numerical
_exptl_absorpt_process_details     '(Blessing, 1995)'
_exptl_absorpt_correction_T_min     0.1873
_exptl_absorpt_correction_T_max     0.4006
_exptl_special_details
;
;
_diffrn_ambient_temperature     100(2)
_diffrn_radiation_type     MoK\a
_diffrn_radiation_wavelength     0.71073
_diffrn_radiation_source     'fine-focus sealed tube'
_diffrn_radiation_monochromator     triumph
_diffrn_measurement_device_type     'Bruker Kappa APEXII DUO'
_diffrn_measurement_method     '\f and \w scans'
_diffrn_detector_area_resol_mean     ?
_diffrn_reflns_number     13656
_diffrn_reflns_av_R_equivalents     0.0269
_diffrn_reflns_av_sigmaI/netI     0.0259
_diffrn_reflns_theta_min     2.79
_diffrn_reflns_theta_max     30.51
_diffrn_reflns_theta_full     30.51
_diffrn_measured_fraction_theta_max     1.000
_diffrn_measured_fraction_theta_full     1.000
_diffrn_reflns_limit_h_min     -11
_diffrn_reflns_limit_h_max     11
_diffrn_reflns_limit_k_min     -14
_diffrn_reflns_limit_k_max     14
_diffrn_reflns_limit_l_min     -11
_diffrn_reflns_limit_l_max     11
_diffrn_standards_number     0
_diffrn_standards_interval_count     0
_diffrn_standards_interval_time     ?
_diffrn_standards_decay_%     0
_refine_special_details
;
Refinement of F^2^ against ALL reflections. The weighted R-factor wR and
goodness of fit S are based on F^2^, conventional R-factors R are based on F,
with F set to zero for negative F^2^. The threshold expression of F^2^ >
2sigma(F^2^) is used only for calculating R-factors(gt) etc. and is not
relevant to the choice of reflections for refinement.  R-factors based on F^2^
are statistically about twice as large as those based on F, and R-factors based
on ALL data will be even larger.
;
_reflns_number_total     3827
_reflns_number_gt     3803
_reflns_threshold_expression     I>2\s(I)
_refine_ls_structure_factor_coef     Fsqd
_refine_ls_matrix_type     full
_refine_ls_R_factor_all     0.0163
_refine_ls_R_factor_gt     0.0162
_refine_ls_wR_factor_gt     0.0424
_refine_ls_wR_factor_ref     0.0425
_refine_ls_goodness_of_fit_ref     1.242
_refine_ls_restrained_S_all     1.242
_refine_ls_number_reflns     3827
_refine_ls_number_parameters     153
_refine_ls_number_restraints     3
_refine_ls_hydrogen_treatment     mixed
_refine_ls_weighting_scheme     calc
_refine_ls_weighting_details
       'calc w = 1/[\s^2^(Fo^2^)+(0.0159P)^2^+0.0596P] where P=(Fo^2^+2Fc^2^)/3'
_atom_sites_solution_hydrogens     geom
_atom_sites_solution_primary     direct
_atom_sites_solution_secondary     difmap
_refine_ls_shift/su_max     0.001
_refine_ls_shift/su_mean     0.000
_refine_diff_density_max     0.860
_refine_diff_density_min     -0.823
_refine_ls_extinction_method     'SHELXL97 (Sheldrick, 2008)'
_refine_ls_extinction_coef     0.0949(17)
_refine_ls_extinction_expression
                                  'Fc^*^=kFc[1+0.001xFc^2^\l^3^/sin(2\q)]^-1/4^'
_refine_ls_abs_structure_details     'Flack (1983),  1811 Friedel pairs'
_refine_ls_abs_structure_Flack     0.003(12)
loop_
    _atom_type_symbol
    _atom_type_description
    _atom_type_scat_dispersion_real
    _atom_type_scat_dispersion_imag
    _atom_type_scat_source
    'C' 'C' 0.0033 0.0016
                         'International Tables Vol C Tables 4.2.6.8 and 6.1.1.4'
    'H' 'H' 0.0000 0.0000
                         'International Tables Vol C Tables 4.2.6.8 and 6.1.1.4'
    'O' 'O' 0.0106 0.0060
                         'International Tables Vol C Tables 4.2.6.8 and 6.1.1.4'
    'I' 'I' -0.4742 1.8119
                         'International Tables Vol C Tables 4.2.6.8 and 6.1.1.4'
_computing_data_collection     'APEX2 (Bruker, 2008)'
_computing_cell_refinement     'SAINT (Bruker, 2008)'
_computing_data_reduction     'SAINT (Bruker, 2008)'
_computing_structure_solution     'SHELXS97 (Sheldrick, 2008)'
_computing_structure_refinement     'SHELXL97 (Sheldrick, 2008)'
_computing_molecular_graphics     'ORTEP-3 for Windows (Farrugia, 2012)'
_computing_publication_material
                                'WinGX (Farrugia, 2012) and PLATON (Spek, 2009)'
loop_
    _atom_site_type_symbol
    _atom_site_label
    _atom_site_fract_x
    _atom_site_fract_y
    _atom_site_fract_z
    _atom_site_U_iso_or_equiv
    _atom_site_adp_type
    _atom_site_calc_flag
    _atom_site_refinement_flags
    _atom_site_occupancy
    _atom_site_symmetry_multiplicity
    _atom_site_disorder_assembly
    _atom_site_disorder_group
    I I1 0.388710(12) 0.741920(17) 0.435425(11) 0.01675(5) Uani d . 1 1 . .
    O O1 0.59121(17) 0.64971(12) 0.87699(17) 0.0126(2) Uani d . 1 1 . .
    O O2 0.91193(19) 0.47140(13) 0.78471(18) 0.0150(2) Uani d D 1 1 . .
    H H2A 0.998(4) 0.426(3) 0.855(4) 0.045(10) Uiso d D 1 1 . .
    O O3 0.76827(18) 0.82125(12) 1.0565(2) 0.0143(2) Uani d . 1 1 . .
    O O4 1.04540(17) 0.44287(13) 1.19016(17) 0.0130(2) Uani d . 1 1 . .
    O O5 0.80476(18) 0.50343(12) 1.23592(19) 0.0143(2) Uani d . 1 1 . .
    C C1 0.6958(2) 0.62356(15) 0.7844(2) 0.0113(3) Uani d . 1 1 . .
    H H1 0.7689 0.7009 0.7875 0.014 Uiso calc R 1 1 . .
    C C2 0.8224(2) 0.51098(16) 0.8849(2) 0.0111(3) Uani d . 1 1 . .
    H H2 0.7473 0.4379 0.8912 0.013 Uiso calc R 1 1 . .
    C C3 0.9584(2) 0.55251(16) 1.0784(2) 0.0105(3) Uani d . 1 1 . .
    H H3 1.0518 0.6125 1.0768 0.013 Uiso calc R 1 1 . .
    C C4 0.8628(2) 0.61411(15) 1.1762(2) 0.0119(3) Uani d . 1 1 . .
    H H4 0.9530 0.6646 1.2845 0.014 Uiso calc R 1 1 . .
    C C5 0.6980(3) 0.69768(17) 1.0559(2) 0.0118(3) Uani d . 1 1 . .
    H H5 0.6183 0.7038 1.1152 0.014 Uiso calc R 1 1 . .
    C C6 0.6277(3) 0.91625(18) 0.9709(3) 0.0226(4) Uani d . 1 1 . .
    H H6A 0.5518 0.8950 0.8409 0.034 Uiso calc R 1 1 . .
    H H6B 0.6839 1.0010 0.9823 0.034 Uiso calc R 1 1 . .
    H H6C 0.5510 0.9178 1.0309 0.034 Uiso calc R 1 1 . .
    C C7 0.5644(3) 0.58663(17) 0.5897(3) 0.0158(3) Uani d . 1 1 . .
    H H7A 0.4882 0.5136 0.5903 0.019 Uiso calc R 1 1 . .
    H H7B 0.6351 0.5574 0.5287 0.019 Uiso calc R 1 1 . .
    C C8 0.9482(3) 0.40997(16) 1.2897(2) 0.0143(3) Uani d . 1 1 . .
    C C9 0.8614(3) 0.27863(19) 1.2334(3) 0.0220(4) Uani d . 1 1 . .
    H H9A 0.7752 0.2655 1.2809 0.033 Uiso calc R 1 1 . .
    H H9B 0.9570 0.2124 1.2832 0.033 Uiso calc R 1 1 . .
    H H9C 0.7957 0.2727 1.0993 0.033 Uiso calc R 1 1 . .
    C C10 1.0810(3) 0.4196(2) 1.4915(3) 0.0231(4) Uani d . 1 1 . .
    H H10A 1.1313 0.5070 1.5203 0.035 Uiso calc R 1 1 . .
    H H10B 1.1809 0.3579 1.5237 0.035 Uiso calc R 1 1 . .
    H H10C 1.0172 0.4004 1.5618 0.035 Uiso calc R 1 1 . .
loop_
    _atom_site_aniso_label
    _atom_site_aniso_U_11
    _atom_site_aniso_U_22
    _atom_site_aniso_U_33
    _atom_site_aniso_U_12
    _atom_site_aniso_U_13
    _atom_site_aniso_U_23
    I1 0.01472(6) 0.01220(5) 0.01494(6) 0.00098(5) 0.00036(4) 0.00353(5)
    O1 0.0087(5) 0.0137(5) 0.0134(6) 0.0003(4) 0.0036(5) -0.0021(4)
    O2 0.0145(6) 0.0201(6) 0.0104(6) 0.0058(5) 0.0060(5) 0.0004(5)
    O3 0.0097(6) 0.0093(5) 0.0215(7) -0.0009(4) 0.0055(5) -0.0018(4)
    O4 0.0107(6) 0.0189(6) 0.0111(6) 0.0046(5) 0.0065(5) 0.0047(5)
    C1 0.0102(7) 0.0112(6) 0.0108(7) 0.0007(5) 0.0037(6) -0.0009(5)
    C2 0.0096(7) 0.0130(6) 0.0099(7) 0.0014(6) 0.0042(6) 0.0002(5)
    C3 0.0078(7) 0.0132(6) 0.0101(7) 0.0008(5) 0.0039(6) 0.0009(5)
    C4 0.0113(7) 0.0131(7) 0.0118(7) 0.0001(6) 0.0061(6) -0.0006(6)
    C5 0.0102(7) 0.0116(6) 0.0125(8) -0.0010(5) 0.0046(7) -0.0018(5)
    O5 0.0138(6) 0.0148(5) 0.0175(6) 0.0041(4) 0.0102(5) 0.0048(5)
    C6 0.0155(9) 0.0131(8) 0.0329(11) 0.0036(6) 0.0065(8) 0.0002(7)
    C7 0.0150(8) 0.0134(7) 0.0118(8) 0.0023(6) 0.0005(7) 0.0008(6)
    C8 0.0146(8) 0.0173(7) 0.0147(8) 0.0044(6) 0.0100(7) 0.0039(6)
    C9 0.0234(10) 0.0161(7) 0.0313(11) 0.0018(6) 0.0171(9) 0.0045(6)
    C10 0.0239(10) 0.0326(10) 0.0132(9) 0.0095(8) 0.0093(8) 0.0069(7)
_geom_special_details
;
All esds (except the esd in the dihedral angle between two l.s. planes) are
estimated using the full covariance matrix. The cell esds are taken into
account individually in the estimation of esds in distances, angles and torsion
angles; correlations between esds in cell parameters are only used when they
are defined by crystal symmetry. An approximate (isotropic) treatment of cell
esds is used for estimating esds involving l.s. planes.
;
loop_
    _geom_bond_atom_site_label_1
    _geom_bond_atom_site_label_2
    _geom_bond_site_symmetry_2
    _geom_bond_distance
    _geom_bond_publ_flag
    I1 C7 . 2.1414(18) ?
    O1 C1 . 1.4362(19) ?
    O1 C5 . 1.408(2) ?
    O2 C2 . 1.4182(18) ?
    O2 H2A . 0.823(16) ?
    O3 C5 . 1.409(2) ?
    O3 C6 . 1.432(2) ?
    O4 C8 . 1.4480(19) ?
    O5 C8 . 1.433(2) ?
    C1 C2 . 1.527(2) ?
    C1 C7 . 1.505(2) ?
    C1 H1 . 1.0000 ?
    C2 C3 . 1.519(2) ?
    C2 H2 . 1.0000 ?
    C3 O4 . 1.428(2) ?
    C3 C4 . 1.524(2) ?
    C3 H3 . 1.0000 ?
    C4 O5 . 1.425(2) ?
    C4 C5 . 1.522(3) ?
    C4 H4 . 1.0000 ?
    C5 H5 . 1.0000 ?
    C6 H6A . 0.9800 ?
    C6 H6B . 0.9800 ?
    C6 H6C . 0.9800 ?
    C7 H7A . 0.9900 ?
    C7 H7B . 0.9900 ?
    C8 C9 . 1.509(3) ?
    C8 C10 . 1.506(3) ?
    C9 H9A . 0.9800 ?
    C9 H9B . 0.9800 ?
    C9 H9C . 0.9800 ?
    C10 H10A . 0.9800 ?
    C10 H10B . 0.9800 ?
    C10 H10C . 0.9800 ?
loop_
    _geom_angle_atom_site_label_1
    _geom_angle_atom_site_label_2
    _geom_angle_atom_site_label_3
    _geom_angle_site_symmetry_1
    _geom_angle_site_symmetry_3
    _geom_angle
    _geom_angle_publ_flag
    C5 O1 C1 . . 113.31(13) ?
    C2 O2 H2A . . 106(3) ?
    C5 O3 C6 . . 112.85(13) ?
    C3 O4 C8 . . 108.25(12) ?
    C4 O5 C8 . . 106.61(12) ?
    O1 C1 C2 . . 106.69(13) ?
    O1 C1 C7 . . 108.12(14) ?
    O1 C1 H1 . . 110.5 ?
    C2 C1 H1 . . 110.5 ?
    C7 C1 C2 . . 110.34(13) ?
    C7 C1 H1 . . 110.5 ?
    O2 C2 C1 . . 108.61(13) ?
    O2 C2 C3 . . 111.71(13) ?
    O2 C2 H2 . . 109.1 ?
    C1 C2 H2 . . 109.1 ?
    C3 C2 C1 . . 109.25(13) ?
    C3 C2 H2 . . 109.1 ?
    O4 C3 C2 . . 110.49(14) ?
    O4 C3 C4 . . 102.62(12) ?
    O4 C3 H3 . . 110.6 ?
    C2 C3 C4 . . 111.72(14) ?
    C2 C3 H3 . . 110.6 ?
    C4 C3 H3 . . 110.6 ?
    O5 C4 C3 . . 101.37(12) ?
    O5 C4 C5 . . 109.94(14) ?
    O5 C4 H4 . . 110.0 ?
    C3 C4 H4 . . 110.0 ?
    C5 C4 C3 . . 115.09(14) ?
    C5 C4 H4 . . 110.0 ?
    O1 C5 O3 . . 112.13(14) ?
    O1 C5 C4 . . 113.92(14) ?
    O1 C5 H5 . . 108.2 ?
    O3 C5 C4 . . 106.06(14) ?
    O3 C5 H5 . . 108.2 ?
    C4 C5 H5 . . 108.2 ?
    O3 C6 H6A . . 109.5 ?
    O3 C6 H6B . . 109.5 ?
    O3 C6 H6C . . 109.5 ?
    H6A C6 H6B . . 109.5 ?
    H6A C6 H6C . . 109.5 ?
    H6B C6 H6C . . 109.5 ?
    I1 C7 H7A . . 109.0 ?
    I1 C7 H7B . . 109.0 ?
    C1 C7 I1 . . 112.76(11) ?
    C1 C7 H7A . . 109.0 ?
    C1 C7 H7B . . 109.0 ?
    H7A C7 H7B . . 107.8 ?
    O4 C8 C9 . . 110.52(14) ?
    O4 C8 C10 . . 107.99(15) ?
    O5 C8 O4 . . 105.68(13) ?
    O5 C8 C9 . . 108.28(16) ?
    O5 C8 C10 . . 111.02(14) ?
    C10 C8 C9 . . 113.10(16) ?
    C8 C9 H9A . . 109.5 ?
    C8 C9 H9B . . 109.5 ?
    C8 C9 H9C . . 109.5 ?
    H9A C9 H9B . . 109.5 ?
    H9A C9 H9C . . 109.5 ?
    H9B C9 H9C . . 109.5 ?
    C8 C10 H10A . . 109.5 ?
    C8 C10 H10B . . 109.5 ?
    C8 C10 H10C . . 109.5 ?
    H10A C10 H10B . . 109.5 ?
    H10A C10 H10C . . 109.5 ?
    H10B C10 H10C . . 109.5 ?
loop_
    _geom_torsion_atom_site_label_1
    _geom_torsion_atom_site_label_2
    _geom_torsion_atom_site_label_3
    _geom_torsion_atom_site_label_4
    _geom_torsion_site_symmetry_1
    _geom_torsion_site_symmetry_2
    _geom_torsion_site_symmetry_3
    _geom_torsion_site_symmetry_4
    _geom_torsion
    _geom_torsion_publ_flag
    C5 O1 C1 C2 . . . . 67.22(16) ?
    C5 O1 C1 C7 . . . . -174.10(14) ?
    C1 O1 C5 O3 . . . . 67.12(17) ?
    C1 O1 C5 C4 . . . . -53.35(18) ?
    C6 O3 C5 O1 . . . . 63.69(19) ?
    C6 O3 C5 C4 . . . . -171.39(15) ?
    C3 O4 C8 O5 . . . . -0.79(18) ?
    C3 O4 C8 C9 . . . . 116.14(17) ?
    C3 O4 C8 C10 . . . . -119.67(15) ?
    C4 O5 C8 O4 . . . . -24.18(18) ?
    C4 O5 C8 C9 . . . . -142.61(15) ?
    C4 O5 C8 C10 . . . . 92.67(16) ?
    O1 C1 C2 O2 . . . . 172.83(13) ?
    O1 C1 C2 C3 . . . . -65.09(16) ?
    C7 C1 C2 O2 . . . . 55.61(18) ?
    C7 C1 C2 C3 . . . . 177.69(13) ?
    O1 C1 C7 I1 . . . . 66.01(15) ?
    C2 C1 C7 I1 . . . . -177.65(10) ?
    O2 C2 C3 O4 . . . . -75.14(16) ?
    O2 C2 C3 C4 . . . . 171.29(13) ?
    C1 C2 C3 O4 . . . . 164.67(12) ?
    C1 C2 C3 C4 . . . . 51.10(17) ?
    C2 C3 O4 C8 . . . . -95.94(15) ?
    C4 C3 O4 C8 . . . . 23.30(17) ?
    O4 C3 C4 O5 . . . . -37.10(16) ?
    O4 C3 C4 C5 . . . . -155.67(14) ?
    C2 C3 C4 O5 . . . . 81.28(16) ?
    C2 C3 C4 C5 . . . . -37.29(19) ?
    C3 C4 O5 C8 . . . . 37.73(17) ?
    C5 C4 O5 C8 . . . . 159.94(14) ?
    O5 C4 C5 O1 . . . . -76.30(17) ?
    O5 C4 C5 O3 . . . . 159.88(12) ?
    C3 C4 C5 O1 . . . . 37.36(19) ?
    C3 C4 C5 O3 . . . . -86.45(16) ?
loop_
    _geom_hbond_atom_site_label_D
    _geom_hbond_atom_site_label_H
    _geom_hbond_atom_site_label_A
    _geom_hbond_site_symmetry_A
    _geom_hbond_distance_DH
    _geom_hbond_distance_HA
    _geom_hbond_distance_DA
    _geom_hbond_angle_DHA
    _geom_hbond_publ_flag
    O2 H2A O3 2_747 0.82(3) 2.03(3) 2.807(2) 157(3) yes
    C10 H10C O2 1_556 0.98 2.51 3.390(3) 149 yes
data_global
_journal_date_recd_electronic     2013-08-01
_journal_date_accepted     2013-08-12
_journal_name_full     'Acta Crystallographica, Section E'
_journal_year     2013
_journal_volume     69
_journal_issue      9
_journal_page_first     o1449
_journal_page_last     o1450
_journal_paper_category     QO
_journal_paper_doi     10.1107/S1600536813022629
_journal_coeditor_code     XU5727
_publ_contact_author_name     'Dr Tuncer H\"okelek'
_publ_contact_author_address
;
Department of Physics
Hacettepe University
06532 Beytepe
Ankara
Turkey
;
_publ_contact_author_email     merzifon@hacettepe.edu.tr
_publ_contact_author_fax     '90(312)2352550'
_publ_contact_author_phone     '90(312)2977242'
_publ_section_title
;
Methyl 6-deoxy-6-iodo-2,3-<i>O</i>-isopropylidene-\a-<i>D</i>-mannopyranoside
;
loop_
    _publ_author_name
    _publ_author_address
    'G\"ultekin, Zeynep'
;
Department of Chemistry
\,Cank\?ir\?i Karatekin University
TR-18100
\,Cank\?ir\?i
Turkey
;
    'Frey, Wolfgang'
;
Universit\"at Stuttgart
Pfaffenwaldring 55
D-70569 Stuttgart
Germany
;
    '\,Caylak Deliba\,s, Nagihan'
;
Department of Physics
Sakarya University
54187 Esentepe
Sakarya
Turkey
;
    'H\"okelek, Tuncer'
;
Department of Physics
Hacettepe University
06800 Beytepe
Ankara
Turkey
;
