# Supplementary material for: Methyl 6-de­oxy-6-iodo-2,3-O-iso­propyl­idene-α-d-manno­pyran­oside
Source: Acta Crystallogr Sect E Struct Rep Online. 2013 Aug 17;69(Pt 9):o1449–50. doi: 10.1107/S1600536813022629 (PMC3884490; doi:10.1107/S1600536813022629)
Supplement: Supplementary file 2 [file e-69-o1449-Isup2.hkl]

#
# h,k,l, Fc-squared, Fo-squared, sigma(Fo-squared) and status flag
#
data_I
_shelx_title ' gul01 in P2(1)'
_shelx_refln_list_code          4
_shelx_F_calc_maximum      129.67
_exptl_crystal_F_000       340.00
_reflns_d_resolution_high  0.6999
 
loop_
 _symmetry_equiv_pos_as_xyz
 'x, y, z'
 '-x, y+1/2, -z'
 
_cell_length_a     8.3121
_cell_length_b    10.3911
_cell_length_c     8.3128
_cell_angle_alpha  90.000
_cell_angle_beta  118.639
_cell_angle_gamma  90.000
 
_shelx_F_squared_multiplier     1.000
 
loop_
 _refln_index_h
 _refln_index_k
 _refln_index_l
 _refln_F_squared_calc
 _refln_F_squared_meas
 _refln_F_squared_sigma
 _refln_observed_status
   0 -14   0      524.29      519.59     17.72 o
   1 -14   0      545.89      555.43     15.10 o
   2 -14   0       26.43       23.69      2.60 o
   3 -14   0      101.99       95.62      4.89 o
   1 -13   0      370.76      364.97     10.58 o
   2 -13   0      977.86      990.97     25.67 o
   3 -13   0      891.15      898.13     23.54 o
   4 -13   0       40.40       37.93      3.35 o
   5 -13   0       99.07       97.92      4.72 o
   0 -12   0     1514.45     1522.15     47.38 o
   1 -12   0     1013.96     1008.76     22.29 o
   2 -12   0       69.20       66.62      3.59 o
   3 -12   0      274.05      277.08      8.37 o
   4 -12   0      729.67      733.45     19.68 o
   5 -12   0     1371.79     1394.76     46.56 o
   6 -12   0      418.98      425.65     14.95 o
   1 -11   0      644.51      633.44     14.73 o
   2 -11   0     1395.09     1406.10     34.90 o
   3 -11   0      547.71      564.57     14.59 o
   4 -11   0      217.88      207.15      6.83 o
   5 -11   0      273.88      274.54      8.65 o
   6 -11   0      418.21      426.60     14.82 o
   7 -11   0      276.21      277.20     11.04 o
   0 -10   0     2116.41     2102.64     87.51 o
   1 -10   0     1092.79     1082.52     23.58 o
   2 -10   0      284.32      266.16      8.11 o
   3 -10   0      759.15      739.71     18.91 o
   4 -10   0     1127.78     1116.36     28.47 o
   5 -10   0     1195.83     1217.22     29.69 o
   6 -10   0      351.07      363.05     13.09 o
   7 -10   0       55.10       55.55      5.95 o
   1  -9   0     1088.83     1073.09     24.50 o
   2  -9   0     3063.69     3098.84     64.44 o
   3  -9   0     1847.26     1868.10     45.29 o
   4  -9   0       94.75      106.13      3.77 o
   5  -9   0       82.71       74.10      3.93 o
   6  -9   0      787.31      770.64     21.06 o
   7  -9   0     1228.43     1229.46     37.81 o
   8  -9   0      126.36      119.18      9.31 o
   0  -8   0     2497.27     2488.12     63.74 o
   1  -8   0     2070.81     2100.02     40.73 o
   2  -8   0        0.26        6.52      0.95 o
   3  -8   0      189.29      194.80      9.70 o
   4  -8   0     2334.82     2352.28     52.19 o
   5  -8   0     1372.40     1344.85     30.58 o
   6  -8   0      185.78      186.42      5.29 o
   7  -8   0        5.25        4.60      1.73 o
   8  -8   0      368.82      364.59     14.73 o
   1  -7   0     2413.45     2491.45     47.53 o
   2  -7   0     2918.23     2951.64     51.45 o
   3  -7   0     1782.17     1824.45     38.60 o
   4  -7   0      363.88      350.32      8.49 o
   5  -7   0      111.74      104.08      3.60 o
   6  -7   0     2271.75     2274.70     48.84 o
   7  -7   0      862.45      873.00     23.26 o
   8  -7   0      474.50      467.31     17.83 o
   9  -7   0       30.12       30.39      5.87 o
   0  -6   0     3905.46     4104.66    105.32 o
   1  -6   0     2406.56     2470.68     42.16 o
   2  -6   0     1152.04     1235.15     26.95 o
   3  -6   0     1910.80     1880.36     41.33 o
   4  -6   0     2789.56     2776.70     61.62 o
   5  -6   0     1588.33     1633.57     35.06 o
   6  -6   0      406.26      410.75     10.10 o
   7  -6   0       47.82       45.52      2.76 o
   8  -6   0      596.96      588.63     21.59 o
   9  -6   0      871.43      877.15     46.23 o
   1  -5   0     3533.06     3719.19     65.58 o
   2  -5   0     5453.29     6135.65    127.93 o
   3  -5   0     2471.73     2439.11     43.46 o
   4  -5   0      703.51      729.94     12.60 o
   5  -5   0      421.35      406.13      9.97 o
   6  -5   0      820.01      811.93     18.37 o
   7  -5   0     2318.88     2272.88     58.68 o
   8  -5   0      393.48      394.07     13.69 o
   9  -5   0       62.63       70.36      7.50 o
   0  -4   0     7484.37     6690.24    176.15 o
   1  -4   0     1483.59     1469.44     25.89 o
   2  -4   0      502.34      506.85      8.87 o
   3  -4   0     1245.77     1280.09     21.29 o
   4  -4   0     3298.16     3399.69     55.08 o
   5  -4   0     2518.26     2548.68     45.58 o
   6  -4   0      338.67      346.27      8.05 o
   7  -4   0      243.50      223.36      6.66 o
   8  -4   0      495.08      480.73     16.40 o
   9  -4   0      990.98      944.40     49.28 o
  10  -4   0      471.56      457.63     26.54 o
   1  -3   0     6981.48     6287.85    100.66 o
   2  -3   0     6154.62     6505.82    249.41 o
   3  -3   0     7317.93     6321.20    164.61 o
   4  -3   0      849.70      894.56     15.87 o
   5  -3   0      396.64      383.15      7.34 o
   6  -3   0     2304.96     2328.36     44.51 o
   7  -3   0     1361.71     1382.42     35.48 o
   8  -3   0      862.08      840.93     29.03 o
   9  -3   0       15.47       13.28      3.91 o
  10  -3   0      244.27      240.96     15.55 o
   0  -2   0     2402.73     2657.85     49.67 o
   1  -2   0    13126.98    12931.37    217.43 o
   2  -2   0      144.69      137.27      2.81 o
   3  -2   0     1600.54     1595.94     27.92 o
   4  -2   0     3754.95     3933.10     63.92 o
   5  -2   0     2586.68     2601.91     46.22 o
   6  -2   0      607.32      621.81     17.00 o
   7  -2   0      270.01      256.96      8.35 o
   8  -2   0     1396.68     1334.48     53.16 o
   9  -2   0      613.44      613.74     33.41 o
  10  -2   0      484.95      465.23     26.14 o
   1  -1   0     1617.94     1699.41     25.66 o
   2  -1   0     4363.35     3835.25    104.35 o
   3  -1   0     4188.03     4310.83    144.79 o
   4  -1   0      563.08      558.90      9.74 o
   5  -1   0      831.23      783.63     14.20 o
   6  -1   0     1848.33     1841.07     41.27 o
   7  -1   0     1871.28     1889.80     48.85 o
   8  -1   0      404.81      415.42     15.01 o
   9  -1   0       98.25       99.28      5.06 o
  10  -1   0      426.69      401.82     23.16 o
   1   0   0      747.99      765.71     14.09 o
   2   0   0      415.59      415.21      7.22 o
   3   0   0     1641.33     1598.45     34.97 o
   4   0   0     5089.47     5309.86    175.63 o
   5   0   0     3985.10     4179.68     79.39 o
   6   0   0     1196.27     1260.39     32.29 o
   7   0   0      111.22       90.40      5.45 o
   8   0   0      274.63      301.07     11.04 o
   9   0   0     1343.38     1352.01     43.17 o
  10   0   0      373.80      375.97     21.90 o
   1   1   0     1964.25     1779.97     34.90 o
   2   1   0     4118.39     3400.84     68.75 o
   3   1   0     4279.37     4247.04    263.59 o
   4   1   0      611.95      597.27     13.66 o
   5   1   0      840.93      794.66     15.08 o
   6   1   0     1806.03     1816.84     41.09 o
   7   1   0     1792.76     1783.07     48.64 o
   8   1   0      438.59      451.64     12.79 o
   9   1   0       97.90       95.46      5.15 o
  10   1   0      421.08      404.65     22.99 o
   0   2   0     2339.43     2541.28     57.87 o
   1   2   0    12786.24    11978.24    164.83 o
   2   2   0      153.04      146.18      2.39 o
   3   2   0     1603.47     1574.14     33.29 o
   4   2   0     3651.99     3713.49     94.53 o
   5   2   0     2585.35     2676.79     81.62 o
   6   2   0      635.23      653.49     31.51 o
   7   2   0      301.35      290.27      8.37 o
   8   2   0     1443.34     1404.00     36.82 o
   9   2   0      614.03      623.80     21.05 o
  10   2   0      454.84      452.40     16.15 o
   1   3   0     6955.26     6363.46     91.87 o
   2   3   0     6552.48     6222.83    237.32 o
   3   3   0     7533.17     6924.62    108.67 o
   4   3   0      804.53      853.49     47.75 o
   5   3   0      417.26      397.89      8.63 o
   6   3   0     2178.48     2150.99     59.29 o
   7   3   0     1371.68     1380.83     36.95 o
   8   3   0      930.74      937.46     24.76 o
   9   3   0       15.93       18.35      2.34 o
  10   3   0      220.96      226.86     12.84 o
   0   4   0     7204.79     7721.67    380.60 o
   1   4   0     1522.14     1497.78     26.48 o
   2   4   0      452.53      455.23      8.30 o
   3   4   0     1078.64     1110.17     19.59 o
   4   4   0     3200.61     3238.22     57.65 o
   5   4   0     2603.24     2650.51     65.21 o
   6   4   0      304.89      322.33     17.73 o
   7   4   0      238.76      210.29     10.29 o
   8   4   0      519.02      485.28     13.98 o
   9   4   0      937.51      940.10     30.86 o
  10   4   0      444.13      456.79     16.32 o
   1   5   0     3672.12     3875.13     69.79 o
   2   5   0     5338.77     5962.26     99.76 o
   3   5   0     2499.30     2485.26     41.24 o
   4   5   0      712.40      730.83     12.34 o
   5   5   0      457.99      456.19     10.38 o
   6   5   0      847.60      844.01     22.54 o
   7   5   0     2318.89     2343.15     61.13 o
   8   5   0      384.04      390.73     13.85 o
   9   5   0       61.53       58.80      4.30 o
   0   6   0     4153.39     4375.87    123.88 o
   1   6   0     2316.48     2351.11     40.29 o
   2   6   0     1168.01     1245.24     21.06 o
   3   6   0     1910.84     1939.34     32.28 o
   4   6   0     2888.99     2947.32     51.35 o
   5   6   0     1524.63     1586.26     36.40 o
   6   6   0      438.77      443.38     12.37 o
   7   6   0       42.85       42.71      2.88 o
   8   6   0      624.07      612.24     20.43 o
   9   6   0      851.98      856.71     28.68 o
   1   7   0     2346.51     2462.45     41.48 o
   2   7   0     2924.71     2953.26     49.44 o
   3   7   0     1706.56     1745.47     31.92 o
   4   7   0      348.04      347.37      6.87 o
   5   7   0       91.88       88.30      3.19 o
   6   7   0     2234.10     2225.97     70.93 o
   7   7   0      835.92      858.87     33.47 o
   8   7   0      484.71      478.18     16.73 o
   9   7   0       30.73       30.97      3.62 o
   0   8   0     2551.69     2559.81     63.89 o
   1   8   0     2081.26     2130.67     40.75 o
   2   8   0        2.13        5.42      1.18 o
   3   8   0      167.32      170.20      4.22 o
   4   8   0     2416.77     2479.26     53.00 o
   5   8   0     1448.32     1450.04     35.92 o
   6   8   0      161.45      155.58      7.36 o
   7   8   0        2.60        0.96      1.94 o
   8   8   0      366.25      365.98     13.60 o
   1   9   0     1216.19     1207.20     22.75 o
   2   9   0     2946.66     3082.58     59.23 o
   3   9   0     1813.10     1867.51     36.28 o
   4   9   0      100.57      103.76      3.57 o
   5   9   0       86.65       79.71      3.52 o
   6   9   0      774.37      765.31     25.88 o
   7   9   0     1214.23     1224.71     40.11 o
   8   9   0      108.17      105.67      6.03 o
   0  10   0     1968.98     1990.06     52.13 o
   1  10   0     1105.13     1095.73     21.75 o
   2  10   0      303.55      287.88      6.49 o
   3  10   0      762.98      733.36     17.13 o
   4  10   0     1147.19     1160.81     25.87 o
   5  10   0     1175.31     1157.08     31.12 o
   6  10   0      371.01      374.93     13.94 o
   7  10   0       51.82       47.82      4.21 o
   1  11   0      670.33      668.04     13.68 o
   2  11   0     1418.01     1417.11     28.00 o
   3  11   0      507.85      516.08     13.02 o
   4  11   0      211.47      208.55      6.10 o
   5  11   0      292.31      289.53      8.96 o
   6  11   0      386.25      396.28     15.25 o
   7  11   0      310.37      303.35     17.61 o
   0  12   0     1548.55     1600.32     47.64 o
   1  12   0     1014.25     1020.98     20.69 o
   2  12   0       64.57       67.39      4.42 o
   3  12   0      248.41      254.95      7.37 o
   4  12   0      743.54      757.29     17.87 o
   5  12   0     1401.62     1461.56     37.86 o
   6  12   0      396.91      403.99     15.68 o
   1  13   0      361.91      358.09     12.22 o
   2  13   0      970.04     1013.94     26.16 o
   3  13   0      907.74      916.30     24.96 o
   4  13   0       49.25       57.52      3.75 o
   5  13   0       82.52       79.11      4.55 o
   0  14   0      546.68      534.79     26.18 o
   1  14   0      517.36      527.93     15.28 o
   2  14   0       23.64       20.31      2.49 o
   3  14   0      123.18      125.86      5.26 o
  -3 -14   1       23.73       23.79      2.70 o
  -2 -14   1      151.50      148.55      5.91 o
  -1 -14   1     1040.12     1046.54     26.81 o
   0 -14   1      832.88      844.89     21.85 o
   1 -14   1      213.85      220.14      7.60 o
   2 -14   1        6.45        8.09      2.04 o
  -5 -13   1       13.13       11.39      2.21 o
  -4 -13   1      573.99      590.29     16.22 o
  -3 -13   1      671.75      684.17     18.19 o
  -2 -13   1      686.75      689.90     18.33 o
  -1 -13   1      180.29      182.35      5.38 o
   0 -13   1      277.22      281.55      8.75 o
   1 -13   1      659.35      666.37     17.94 o
   2 -13   1      592.10      586.33     16.51 o
   3 -13   1      178.30      170.40      6.39 o
   4 -13   1       17.02       14.25      2.31 o
  -6 -12   1      202.53      203.70      7.69 o
  -5 -12   1      793.36      802.14     20.92 o
  -4 -12   1      319.02      307.75      9.49 o
  -3 -12   1        4.65        9.55      2.56 o
  -2 -12   1      537.34      524.73     12.68 o
  -1 -12   1      960.98      945.64     21.01 o
   0 -12   1     1152.36     1126.45     25.44 o
   1 -12   1      186.64      180.39      6.33 o
   2 -12   1       58.39       60.65      5.25 o
   3 -12   1      977.16      970.94     25.02 o
   4 -12   1     1224.88     1278.27     31.73 o
   5 -12   1       79.20       79.97      5.38 o
  -7 -11   1      746.15      767.67     36.44 o
  -6 -11   1      722.71      708.18     18.82 o
  -5 -11   1       44.08       43.70      3.25 o
  -4 -11   1      525.39      536.32     14.36 o
  -3 -11   1     1581.18     1582.16     39.45 o
  -2 -11   1     1543.08     1551.94     33.28 o
  -1 -11   1      183.02      183.85      5.01 o
   0 -11   1      119.79      117.04      3.80 o
   1 -11   1     1405.54     1417.35     35.04 o
   2 -11   1     1553.83     1546.88     37.38 o
   3 -11   1      699.76      710.42     18.33 o
   4 -11   1        6.31        5.32      1.61 o
   5 -11   1      273.81      272.63     10.26 o
   6 -11   1      949.72      922.42     44.96 o
  -8 -10   1       89.16       91.09      5.62 o
  -7 -10   1       30.91       35.77      6.23 o
  -6 -10   1      488.15      475.62     13.14 o
  -5 -10   1      931.51      924.71     23.31 o
  -4 -10   1      935.85      896.37     22.96 o
  -3 -10   1       62.86       62.58      3.15 o
  -2 -10   1      480.84      485.67     10.42 o
  -1 -10   1     2376.20     2340.18     58.66 o
   0 -10   1     1362.66     1361.61     29.90 o
   1 -10   1      168.98      165.80      5.70 o
   2 -10   1      205.35      199.01      6.41 o
   3 -10   1     1037.14     1016.62     25.81 o
   4 -10   1     1332.90     1315.77     32.53 o
   5 -10   1      403.80      411.15     11.83 o
   6 -10   1       17.01       10.43      4.07 o
   7 -10   1      172.69      168.23     11.85 o
  -8  -9   1      685.77      692.49     22.40 o
  -7  -9   1      953.28      925.28     29.93 o
  -6  -9   1      256.44      248.99      7.47 o
  -5  -9   1        5.71        9.60      1.69 o
  -4  -9   1     1524.83     1478.62     35.90 o
  -3  -9   1     2068.93     2042.90     52.58 o
  -2  -9   1     1137.43     1123.15     23.54 o
  -1  -9   1      451.48      428.33      9.81 o
   0  -9   1      618.00      597.42     13.26 o
   1  -9   1     1519.53     1548.23     31.49 o
   2  -9   1     2212.19     2227.57     55.35 o
   3  -9   1     1215.05     1200.62     26.65 o
   4  -9   1       36.46       35.83      2.89 o
   5  -9   1      633.04      632.62     14.52 o
   6  -9   1     1080.21     1090.04     28.79 o
   7  -9   1      416.11      418.00     16.29 o
  -9  -8   1      419.16      438.65     21.92 o
  -8  -8   1      211.64      207.61      7.35 o
  -7  -8   1       23.55       24.19      2.36 o
  -6  -8   1      791.02      803.97     18.41 o
  -5  -8   1     1858.76     1917.44     41.22 o
  -4  -8   1     1539.25     1521.98     32.43 o
  -3  -8   1      259.63      239.10      5.52 o
  -2  -8   1     1018.65      996.86     20.60 o
  -1  -8   1     3348.80     3396.30     69.75 o
   0  -8   1     3189.00     3265.58     62.74 o
   1  -8   1      721.85      711.60     12.62 o
   2  -8   1      471.20      453.36     12.70 o
   3  -8   1     2024.87     2055.61     43.94 o
   4  -8   1     1082.65     1102.83     24.26 o
   5  -8   1     1343.74     1367.24     29.31 o
   6  -8   1       58.72       59.86      3.26 o
   7  -8   1      311.29      299.57     12.91 o
   8  -8   1      722.21      687.74     40.30 o
  -9  -7   1      175.84      180.52      6.54 o
  -8  -7   1      793.14      796.47     21.95 o
  -7  -7   1     1062.66     1025.45     27.76 o
  -6  -7   1      541.42      500.21     12.26 o
  -5  -7   1        4.25        6.57      1.43 o
  -4  -7   1     1105.45     1111.70     25.34 o
  -3  -7   1     3045.98     3089.63     54.12 o
  -2  -7   1     2031.57     1947.68     39.98 o
  -1  -7   1       72.07       68.02      2.10 o
   0  -7   1      741.46      738.64     13.86 o
   1  -7   1     1927.18     1856.76     33.33 o
   2  -7   1     3337.66     3486.82     74.68 o
   3  -7   1     1243.99     1221.22     28.29 o
   4  -7   1      249.17      258.77      6.50 o
   5  -7   1     1576.61     1495.27     33.67 o
   6  -7   1      937.20      917.34     24.56 o
   7  -7   1     1032.65     1051.98     36.13 o
   8  -7   1       15.93       16.37      4.72 o
  -9  -6   1      624.72      618.20     16.97 o
  -8  -6   1      246.29      244.92      7.65 o
  -7  -6   1       69.61       76.73      3.64 o
  -6  -6   1     1918.03     1881.37     41.79 o
  -5  -6   1     3040.34     3087.94     64.68 o
  -4  -6   1      885.19      846.48     20.31 o
  -3  -6   1      199.32      201.27      4.44 o
  -2  -6   1     1027.35      995.56     18.21 o
  -1  -6   1     4130.84     4480.75     80.18 o
   0  -6   1     6052.05     6601.99    114.62 o
   1  -6   1      925.91      911.06     19.64 o
   2  -6   1      445.75      464.01     10.92 o
   3  -6   1      784.86      782.98     16.07 o
   4  -6   1     3507.75     3600.02     76.10 o
   5  -6   1     1259.78     1264.20     28.67 o
   6  -6   1      142.40      145.55      4.86 o
   7  -6   1      371.44      352.42     13.36 o
   8  -6   1      473.90      451.42     25.16 o
   9  -6   1      388.94      368.13     24.61 o
 -10  -5   1        3.38        7.08      4.64 o
  -9  -5   1       32.88       38.39      3.75 o
  -8  -5   1      974.78      977.52     25.72 o
  -7  -5   1      762.27      771.93     21.43 o
  -6  -5   1      901.16      861.84     19.13 o
  -5  -5   1        2.36        6.95      2.24 o
  -4  -5   1     1366.89     1438.89     31.05 o
  -3  -5   1     4970.42     5436.08    115.45 o
  -2  -5   1     4338.23     4691.22     79.53 o
   0  -5   1      721.01      688.82     12.36 o
   1  -5   1     5244.50     5919.03    120.75 o
   2  -5   1     3477.35     3563.97     63.06 o
   3  -5   1     1379.91     1414.92     24.55 o
   4  -5   1      178.58      181.64      3.89 o
   5  -5   1     1193.01     1165.28     25.47 o
   6  -5   1     2469.62     2471.31     63.29 o
   7  -5   1      575.10      568.51     31.68 o
   8  -5   1      231.78      238.29     15.22 o
   9  -5   1      179.86      181.09     13.57 o
 -10  -4   1      709.34      699.95     39.97 o
  -9  -4   1      985.72      955.49     51.13 o
  -8  -4   1      627.03      603.16     16.50 o
  -7  -4   1      176.29      180.98      6.07 o
  -6  -4   1     1828.80     1805.95     38.99 o
  -5  -4   1     3018.95     3129.77     60.91 o
  -4  -4   1     3544.42     3738.42     74.18 o
  -3  -4   1      280.18      302.11      9.56 o
  -2  -4   1      576.75      570.54     11.33 o
  -1  -4   1     5604.29     6140.22    100.49 o
   0  -4   1     4958.02     5302.14    112.12 o
   1  -4   1     4018.32     4475.06     79.19 o
   2  -4   1        8.56       23.80      1.19 o
   3  -4   1     3823.28     4020.78     69.35 o
   4  -4   1     2549.91     2547.75     46.02 o
   5  -4   1     1665.73     1690.41     33.88 o
   6  -4   1       43.71       48.19      2.30 o
   7  -4   1      644.08      613.52     19.12 o
   8  -4   1     1260.30     1238.20     63.47 o
   9  -4   1      384.36      361.95     22.89 o
 -10  -3   1       65.88       57.32      7.26 o
  -9  -3   1      497.84      492.90     17.21 o
  -8  -3   1      566.55      554.52     14.51 o
  -7  -3   1     2126.57     2079.59     58.94 o
  -6  -3   1      354.11      334.47      7.45 o
  -5  -3   1      520.21      557.45     10.46 o
  -4  -3   1     1483.31     1513.84     26.96 o
  -3  -3   1     7537.34     7947.84    340.27 o
  -2  -3   1     3863.05     4133.00     69.48 o
  -1  -3   1      298.99      293.44      4.46 o
   0  -3   1     1747.79     1838.36     29.91 o
   1  -3   1     7183.96     6286.68    120.01 o
   2  -3   1     7857.77     6888.44    182.54 o
   3  -3   1      839.79      790.20     13.46 o
   4  -3   1      254.65      255.00      4.85 o
   5  -3   1     1225.42     1220.09     22.02 o
   6  -3   1     1584.99     1628.57     33.60 o
   7  -3   1     1120.84     1128.02     35.90 o
   8  -3   1      144.06      144.75     10.46 o
   9  -3   1       66.37       70.21      7.34 o
 -10  -2   1      437.38      448.39     18.40 o
  -9  -2   1     1067.18     1082.90     35.57 o
  -8  -2   1      285.65      277.29     10.19 o
  -7  -2   1       28.35       35.04      2.48 o
  -6  -2   1     1621.43     1648.01     29.45 o
  -5  -2   1     4414.48     4680.22     80.79 o
  -4  -2   1     1630.39     1645.37     29.98 o
  -3  -2   1      717.86      705.48     12.85 o
  -2  -2   1     5368.94     5074.34    177.25 o
  -1  -2   1     4993.82     4469.29     74.14 o
   0  -2   1     6641.44     5874.50     95.69 o
   1  -2   1     1605.81     1633.92     25.71 o
   2  -2   1     1250.26     1329.73     24.53 o
   3  -2   1     2105.52     2105.04     36.93 o
   4  -2   1     5702.12     6049.04    139.11 o
   5  -2   1     1932.85     1941.79     33.66 o
   6  -2   1       27.04       24.68      1.79 o
   7  -2   1      594.76      575.10     15.42 o
   8  -2   1     1160.15     1148.02     56.95 o
   9  -2   1      989.79      972.34     50.84 o
 -10  -1   1      108.85      112.43      5.68 o
  -9  -1   1      196.28      198.52      8.91 o
  -8  -1   1     1653.28     1708.06     57.93 o
  -7  -1   1     2412.85     2454.81     54.69 o
  -6  -1   1     1444.68     1401.44     27.36 o
  -5  -1   1       52.73       59.88      1.73 o
  -4  -1   1     1939.09     2064.72     36.99 o
  -3  -1   1     5175.15     5390.78    206.71 o
  -2  -1   1    10235.63     9523.42    229.17 o
  -1  -1   1     5550.49     5198.97     79.07 o
   0  -1   1      379.15      382.10      5.80 o
   1  -1   1    10946.61     9825.96    170.90 o
   2  -1   1     7312.77     6399.60    156.79 o
   3  -1   1     1809.70     1820.68     38.28 o
   4  -1   1        5.96       10.89      0.82 o
   5  -1   1     1302.79     1267.80     25.84 o
   6  -1   1     2465.39     2508.01     66.86 o
   7  -1   1     1065.51     1120.94     30.40 o
   8  -1   1      106.37      107.99      7.92 o
   9  -1   1       95.38       96.44      8.08 o
 -10   0   1      749.02      752.66     25.38 o
  -9   0   1      270.53      285.56     10.92 o
  -8   0   1      236.18      236.67     13.43 o
  -7   0   1      175.70      187.07      9.46 o
  -6   0   1     1626.83     1673.12     33.08 o
  -5   0   1     1706.36     1736.03     34.17 o
  -4   0   1     4492.86     4821.59     84.26 o
  -3   0   1      449.16      485.96      7.88 o
  -2   0   1    11124.15    10724.94    139.70 o
  -1   0   1     7910.57     7769.95    218.47 o
   0   0   1      925.93      988.27     19.06 o
   1   0   1     2277.72     1890.60     37.82 o
   2   0   1      582.66      573.04     16.44 o
   3   0   1     4817.38     4091.56     88.57 o
   4   0   1     3190.01     3247.92     71.08 o
   5   0   1     1609.35     1604.13     39.70 o
   6   0   1       68.90       79.45      6.63 o
   7   0   1      590.45      574.97     15.89 o
   8   0   1     1068.40     1063.07     28.70 o
   9   0   1      904.09      877.44     45.20 o
 -10   1   1       88.75       87.28      5.96 o
  -9   1   1      162.35      165.84      7.79 o
  -8   1   1     1631.80     1672.69     53.56 o
  -7   1   1     2396.24     2408.91     54.58 o
  -6   1   1     1413.11     1354.73     27.16 o
  -5   1   1       48.85       55.63      1.96 o
  -4   1   1     2035.11     2137.35     41.18 o
  -3   1   1     5092.59     5074.72    272.24 o
  -2   1   1    10651.92     9961.99    134.21 o
  -1   1   1     5387.48     5083.39    111.24 o
   0   1   1      318.58      312.38      5.31 o
   1   1   1    11186.14    10543.42    391.02 o
   2   1   1     7526.77     6441.15    182.90 o
   3   1   1     1784.66     1847.43     52.02 o
   4   1   1        7.85        9.65      1.09 o
   5   1   1     1225.10     1173.79     26.98 o
   6   1   1     2556.48     2591.11     66.94 o
   7   1   1     1123.64     1148.82     30.45 o
   8   1   1       96.55      106.98      4.62 o
   9   1   1       96.37       91.55      7.67 o
 -10   2   1      473.20      493.71     16.91 o
  -9   2   1     1156.23     1117.47     35.80 o
  -8   2   1      268.45      258.75     10.05 o
  -7   2   1       37.21       43.81      5.42 o
  -6   2   1     1618.95     1643.49     32.51 o
  -5   2   1     4383.72     4510.28     89.51 o
  -4   2   1     1755.05     1741.70     27.98 o
  -3   2   1      721.12      717.54     11.93 o
  -2   2   1     5290.68     4835.51     75.26 o
  -1   2   1     4586.04     4032.71     80.77 o
   0   2   1     6721.92     5855.43     77.67 o
   1   2   1     1561.93     1540.80     23.74 o
   2   2   1     1175.15     1219.98     40.46 o
   3   2   1     2179.98     2118.58     60.18 o
   4   2   1     5712.11     6118.03    173.33 o
   5   2   1     1856.74     1852.58     41.92 o
   6   2   1       24.21       24.47      1.89 o
   7   2   1      570.61      537.04     15.30 o
   8   2   1     1108.08     1113.75     30.25 o
   9   2   1      985.77      990.95     32.07 o
 -10   3   1       62.24       62.24      4.77 o
  -9   3   1      491.99      482.76     17.13 o
  -8   3   1      465.28      469.09     17.65 o
  -7   3   1     2150.03     2105.16     55.33 o
  -6   3   1      380.21      351.97     12.77 o
  -5   3   1      532.86      564.38     12.30 o
  -4   3   1     1417.41     1401.94     26.08 o
  -3   3   1     7526.07     8097.98    282.59 o
  -2   3   1     3700.61     3954.13     66.80 o
  -1   3   1      257.16      248.66      4.34 o
   0   3   1     1798.36     1899.59     27.45 o
   1   3   1     7397.09     6529.99    103.69 o
   2   3   1     7548.64     6473.08    130.80 o
   3   3   1      714.24      679.23     33.65 o
   4   3   1      242.44      249.20      9.22 o
   5   3   1     1283.84     1281.10     32.79 o
   6   3   1     1660.60     1647.16     43.25 o
   7   3   1     1104.99     1132.49     30.38 o
   8   3   1      141.50      151.37     10.40 o
   9   3   1       76.04       78.62      4.58 o
 -10   4   1      755.21      753.27     25.05 o
  -9   4   1      981.20      987.53     32.15 o
  -8   4   1      632.86      594.34     20.25 o
  -7   4   1      185.79      190.43      7.39 o
  -6   4   1     1778.94     1790.33     40.62 o
  -5   4   1     3061.81     3088.64     50.98 o
  -4   4   1     3636.91     3860.31     67.54 o
  -3   4   1      306.89      321.38      5.72 o
  -2   4   1      684.92      702.72     11.73 o
  -1   4   1     5756.21     6220.35    142.98 o
   0   4   1     5011.92     5340.89    133.85 o
   1   4   1     4268.19     4625.61     81.06 o
   2   4   1       19.98       21.00      0.74 o
   3   4   1     3835.22     3912.59     69.96 o
   4   4   1     2663.55     2838.16     81.70 o
   5   4   1     1647.76     1757.32     47.66 o
   6   4   1       46.43       48.93      2.82 o
   7   4   1      596.75      571.50     16.26 o
   8   4   1     1245.91     1250.19     33.61 o
   9   4   1      402.84      419.33     16.58 o
 -10   5   1        4.43        9.29      2.48 o
  -9   5   1       29.57       31.59      5.50 o
  -8   5   1      969.39      958.90     31.65 o
  -7   5   1      840.42      845.33     22.43 o
  -6   5   1      875.82      846.10     17.47 o
  -5   5   1        2.57        7.32      1.27 o
  -4   5   1     1356.46     1424.46     24.21 o
  -3   5   1     4917.36     5410.70     90.21 o
  -2   5   1     4075.44     4447.41     75.57 o
  -1   5   1       21.15       31.68      1.15 o
   0   5   1      731.51      688.65     12.63 o
   1   5   1     5039.81     5539.59     93.86 o
   2   5   1     3485.89     3624.86     59.83 o
   3   5   1     1315.86     1336.13     24.10 o
   4   5   1      185.52      197.91      5.40 o
   5   5   1     1154.23     1166.21     31.15 o
   6   5   1     2541.30     2545.12     66.03 o
   7   5   1      567.08      593.14     16.50 o
   8   5   1      217.18      226.03     13.38 o
   9   5   1      201.73      203.05      8.42 o
  -9   6   1      578.50      581.32     20.81 o
  -8   6   1      224.99      221.11      9.27 o
  -7   6   1       62.37       65.87      4.40 o
  -6   6   1     1950.61     1970.50     43.62 o
  -5   6   1     2889.23     2949.59     53.48 o
  -4   6   1      976.69      965.09     15.93 o
  -3   6   1      193.67      196.98      3.95 o
  -2   6   1     1051.94     1047.00     17.54 o
  -1   6   1     4214.98     4606.83     93.79 o
   0   6   1     6045.77     6639.94    109.86 o
   1   6   1      898.26      881.04     15.29 o
   2   6   1      466.07      485.85      8.46 o
   3   6   1      848.15      861.37     15.09 o
   4   6   1     3341.92     3513.40     70.13 o
   5   6   1     1327.43     1377.64     35.25 o
   6   6   1      134.04      136.77      4.97 o
   7   6   1      341.61      340.72     10.31 o
   8   6   1      434.22      426.84     15.22 o
   9   6   1      441.73      461.39     17.94 o
  -9   7   1      157.94      162.50      7.84 o
  -8   7   1      832.85      819.11     27.07 o
  -7   7   1     1089.04     1076.54     34.25 o
  -6   7   1      572.60      541.94     14.20 o
  -5   7   1        4.64        5.58      1.09 o
  -4   7   1     1163.03     1177.54     21.05 o
  -3   7   1     3018.31     3118.39     51.96 o
  -2   7   1     2169.44     2179.46     35.20 o
  -1   7   1       58.32       55.23      1.98 o
   0   7   1      652.79      654.95     12.02 o
   1   7   1     2009.19     1945.29     32.17 o
   2   7   1     3337.21     3500.94     58.38 o
   3   7   1     1352.68     1348.52     23.52 o
   4   7   1      243.54      252.80      6.58 o
   5   7   1     1645.37     1602.37     41.36 o
   6   7   1      934.18      944.39     25.49 o
   7   7   1     1037.43     1056.99     34.25 o
   8   7   1       13.11       14.71      2.32 o
  -9   8   1      397.83      397.93     15.29 o
  -8   8   1      206.33      204.28      8.88 o
  -7   8   1       20.34       17.83      2.53 o
  -6   8   1      784.65      796.34     21.32 o
  -5   8   1     1818.37     1859.21     41.61 o
  -4   8   1     1441.00     1432.52     28.70 o
  -3   8   1      274.41      253.69      5.28 o
  -2   8   1     1074.31     1094.46     20.71 o
  -1   8   1     3210.66     3304.05     59.56 o
   0   8   1     3178.51     3285.46     62.72 o
   1   8   1      686.34      676.01     12.20 o
   2   8   1      518.60      512.40      9.50 o
   3   8   1     1986.66     2003.34     40.56 o
   4   8   1     1055.83     1078.70     25.12 o
   5   8   1     1260.63     1250.22     42.38 o
   6   8   1       59.53       55.99      3.95 o
   7   8   1      341.77      330.33     11.94 o
   8   8   1      742.78      758.29     24.96 o
  -8   9   1      672.78      690.32     23.85 o
  -7   9   1      981.70      980.51     43.89 o
  -6   9   1      249.76      228.41      7.52 o
  -5   9   1        5.59        9.94      1.42 o
  -4   9   1     1490.30     1448.77     32.59 o
  -3   9   1     2270.69     2282.37     42.52 o
  -2   9   1     1081.01     1064.74     21.60 o
  -1   9   1      440.67      417.17      8.39 o
   0   9   1      603.89      587.27     12.19 o
   1   9   1     1413.27     1435.23     28.94 o
   2   9   1     2333.66     2353.62     44.59 o
   3   9   1     1210.28     1196.48     26.86 o
   4   9   1       33.01       26.09      2.24 o
   5   9   1      593.95      585.51     20.90 o
   6   9   1     1081.40     1071.63     35.42 o
   7   9   1      398.97      391.87     14.73 o
  -8  10   1      106.58      105.56      6.23 o
  -7  10   1       37.21       33.70      3.85 o
  -6  10   1      484.96      478.76     13.66 o
  -5  10   1      926.66      907.16     21.08 o
  -4  10   1      927.19      914.16     20.87 o
  -3  10   1       53.53       53.80      3.25 o
  -2  10   1      396.34      403.11      9.43 o
  -1  10   1     2452.52     2501.78     44.14 o
   0  10   1     1426.07     1429.22     25.76 o
   1  10   1      178.06      185.50      4.59 o
   2  10   1      216.32      212.21      5.82 o
   3  10   1     1060.50     1045.93     23.47 o
   4  10   1     1338.92     1309.28     34.26 o
   5  10   1      452.90      454.23     15.59 o
   6  10   1       14.61       12.31      2.49 o
   7  10   1      184.29      172.96      8.03 o
  -7  11   1      747.17      743.75     26.98 o
  -6  11   1      731.26      713.31     19.58 o
  -5  11   1       42.36       43.26      3.60 o
  -4  11   1      501.83      524.57     12.95 o
  -3  11   1     1596.70     1632.48     41.85 o
  -2  11   1     1555.90     1558.56     30.71 o
  -1  11   1      159.49      160.91      4.53 o
   0  11   1      111.33      108.83      3.48 o
   1  11   1     1385.11     1418.83     28.06 o
   2  11   1     1488.26     1491.15     33.93 o
   3  11   1      678.69      696.13     19.34 o
   4  11   1        5.02        6.40      1.85 o
   5  11   1      277.94      263.66     10.92 o
   6  11   1      942.97      977.62     32.22 o
  -6  12   1      253.21      258.48      8.23 o
  -5  12   1      772.72      790.56     18.93 o
  -4  12   1      308.37      316.56      9.99 o
  -3  12   1        6.51        6.60      1.85 o
  -2  12   1      566.76      565.42     11.93 o
  -1  12   1      927.12      950.97     21.09 o
   0  12   1     1179.34     1207.22     23.66 o
   1  12   1      199.96      190.90      5.77 o
   2  12   1       51.29       50.57      3.04 o
   3  12   1      983.45      984.98     22.71 o
   4  12   1     1216.70     1247.47     33.34 o
   5  12   1       93.09       89.56      5.73 o
  -5  13   1       12.16       11.69      2.38 o
  -4  13   1      581.91      590.50     14.71 o
  -3  13   1      650.82      665.79     18.37 o
  -2  13   1      689.59      692.09     18.71 o
  -1  13   1      181.17      178.52      5.57 o
   0  13   1      279.79      284.14      8.89 o
   1  13   1      686.05      677.27     18.26 o
   2  13   1      618.15      629.37     15.10 o
   3  13   1      171.69      165.90      5.54 o
   4  13   1       15.77       16.02      2.19 o
  -3  14   1       26.72       21.33      2.58 o
  -2  14   1      159.56      153.59      6.09 o
  -1  14   1     1026.77     1048.40     34.08 o
   0  14   1      801.57      819.04     22.22 o
   1  14   1      217.08      221.93      7.72 o
   2  14   1        4.19        6.28      3.82 o
  -3 -14   2      120.13      130.32      5.37 o
  -2 -14   2      517.50      534.85     14.63 o
  -1 -14   2      779.72      800.00     21.74 o
   0 -14   2      399.27      414.01     12.20 o
   1 -14   2        8.16        7.14      2.13 o
   2 -14   2      424.26      431.16     12.69 o
  -5 -13   2       74.54       79.52      4.35 o
  -4 -13   2      870.46      903.06     23.64 o
  -3 -13   2      762.05      751.53     19.76 o
  -2 -13   2      288.07      281.13      7.66 o
  -1 -13   2       16.68       16.62      2.33 o
   0 -13   2      522.99      525.81     14.26 o
   1 -13   2      824.93      829.81     21.71 o
   2 -13   2      514.08      511.87     14.25 o
   3 -13   2       37.96       39.44      3.18 o
  -6 -12   2      775.61      778.23     20.55 o
  -5 -12   2      477.62      472.97     13.05 o
  -4 -12   2      241.10      233.50      7.74 o
  -3 -12   2       42.90       45.99      3.73 o
  -2 -12   2      719.04      714.38     16.90 o
  -1 -12   2     1111.43     1086.03     24.25 o
   0 -12   2      935.31      928.05     23.85 o
   1 -12   2       27.02       25.15      2.37 o
   2 -12   2      386.07      378.19     11.14 o
   3 -12   2      675.61      670.55     18.10 o
   4 -12   2      845.87      843.97     27.56 o
  -7 -11   2      308.03      310.25      9.68 o
  -6 -11   2      117.38      118.58      5.19 o
  -5 -11   2      144.67      139.49      5.63 o
  -4 -11   2     1243.69     1237.94     30.55 o
  -3 -11   2     1416.95     1406.09     30.61 o
  -2 -11   2      378.78      383.59      9.05 o
  -1 -11   2      307.00      307.03      7.66 o
   0 -11   2      944.35      938.90     24.33 o
   1 -11   2     1637.05     1652.01     40.30 o
   2 -11   2     1002.94      993.88     24.84 o
   3 -11   2       50.91       45.54      3.24 o
   4 -11   2      428.92      428.97     11.96 o
   5 -11   2      765.99      778.62     24.32 o
  -8 -10   2      103.23       99.30      5.89 o
  -7 -10   2      158.43      161.56      6.01 o
  -6 -10   2     1170.23     1146.19     29.01 o
  -5 -10   2     1251.63     1237.98     31.21 o
  -4 -10   2      373.07      357.35     10.04 o
  -3 -10   2      181.26      189.69      6.21 o
  -2 -10   2      787.79      783.68     17.45 o
  -1 -10   2     1195.79     1182.81     25.50 o
   0 -10   2     1043.51      987.73     21.19 o
   1 -10   2       15.53       15.97      3.48 o
   2 -10   2      397.85      385.86     10.71 o
   3 -10   2      774.57      773.49     19.68 o
   4 -10   2      983.93      988.55     24.34 o
   5 -10   2      184.90      187.54      7.50 o
   6 -10   2      117.94      112.80      9.63 o
  -9  -9   2      374.64      383.11     13.58 o
  -8  -9   2      539.13      533.76     18.04 o
  -7  -9   2      291.08      278.86      8.67 o
  -6  -9   2      123.69      124.05      4.89 o
  -5  -9   2      417.07      414.53     11.77 o
  -4  -9   2     1042.32     1064.43     27.10 o
  -3  -9   2     2329.79     2358.43     48.69 o
  -2  -9   2      893.52      877.88     20.09 o
  -1  -9   2       91.37       97.95      3.93 o
   0  -9   2     1883.55     1894.13     40.75 o
   1  -9   2     3506.05     3422.33     85.24 o
   2  -9   2     1368.10     1404.93     31.31 o
   3  -9   2       97.38       95.25      3.42 o
   4  -9   2      314.12      311.99      8.07 o
   5  -9   2     1102.84     1099.21     29.09 o
   6  -9   2      973.17      995.15     35.07 o
   7  -9   2      230.23      215.89     11.03 o
  -9  -8   2      479.45      481.00     16.78 o
  -8  -8   2       36.30       36.27      3.53 o
  -7  -8   2      615.64      597.39     15.69 o
  -6  -8   2     1235.65     1190.59     27.30 o
  -5  -8   2     1755.14     1687.08     37.42 o
  -4  -8   2      378.39      334.62      8.59 o
  -3  -8   2      370.78      382.70      8.65 o
  -2  -8   2     2625.34     2652.26     55.58 o
  -1  -8   2     2687.08     2701.80     51.03 o
   0  -8   2      477.14      455.94      8.34 o
   1  -8   2      106.49       95.85      3.63 o
   2  -8   2      789.61      822.55     17.10 o
   3  -8   2     2357.80     2380.27     51.90 o
   4  -8   2     1396.58     1376.36     29.92 o
   5  -8   2      211.23      216.38      6.85 o
   6  -8   2      115.26      120.11      6.45 o
   7  -8   2      586.49      567.40     33.45 o
  -9  -7   2      284.08      286.40      9.66 o
  -8  -7   2      954.92      925.96     24.73 o
  -7  -7   2     1596.59     1604.82     34.64 o
  -6  -7   2       26.40       25.76      1.98 o
  -5  -7   2      219.44      216.37     11.15 o
  -4  -7   2     1370.83     1335.69     25.15 o
  -3  -7   2     2590.06     2639.00     50.49 o
  -2  -7   2     1409.09     1388.06     25.34 o
  -1  -7   2       46.21       47.44      2.81 o
   0  -7   2     1540.36     1509.20     28.42 o
   1  -7   2     3688.77     3943.80     94.42 o
   2  -7   2     1195.99     1161.76     25.99 o
   3  -7   2      128.53      122.27      3.47 o
   4  -7   2      284.82      269.68      6.89 o
   5  -7   2     1182.44     1175.70     30.86 o
   6  -7   2      870.65      884.43     30.80 o
   7  -7   2      287.00      295.87     18.10 o
   8  -7   2      106.41      110.57      9.63 o
 -10  -6   2      769.60      763.46     21.37 o
  -9  -6   2      203.37      199.67      7.15 o
  -8  -6   2       57.81       58.40      3.61 o
  -7  -6   2      329.53      334.32      8.38 o
  -6  -6   2     1535.62     1542.23     33.54 o
  -5  -6   2     2233.44     2194.90     50.65 o
  -4  -6   2      911.51      917.51     23.28 o
  -3  -6   2      926.95      991.05     19.55 o
  -2  -6   2     3664.86     3962.71     69.43 o
  -1  -6   2     4422.64     4590.93     89.75 o
   0  -6   2     3217.52     3282.53     56.23 o
   1  -6   2      175.53      169.03      5.69 o
   2  -6   2     1271.37     1207.49     23.24 o
   3  -6   2     4027.30     4218.98     89.31 o
   4  -6   2     3031.38     3142.40     68.46 o
   5  -6   2      280.13      273.58      8.03 o
   6  -6   2      115.27      112.00      5.66 o
   7  -6   2      821.61      781.78     44.65 o
   8  -6   2      853.95      778.53     43.80 o
 -10  -5   2        0.08        2.85      3.42 o
  -9  -5   2      319.86      325.11     10.13 o
  -8  -5   2     1329.05     1344.50     35.00 o
  -7  -5   2     1195.86     1175.10     25.94 o
  -6  -5   2      518.44      485.46     11.67 o
  -5  -5   2      879.77      868.86     19.11 o
  -4  -5   2     4202.56     4533.44     81.06 o
  -3  -5   2     1611.96     1547.56     28.75 o
  -2  -5   2     2475.31     2608.70     46.58 o
  -1  -5   2       49.20       55.58      1.73 o
   0  -5   2     2379.61     2535.08     52.38 o
   1  -5   2     2795.63     2837.48     49.59 o
   2  -5   2     1895.21     1839.79     33.65 o
   3  -5   2       87.48       86.78      2.06 o
   4  -5   2      182.19      172.56      4.78 o
   5  -5   2     1510.70     1500.33     37.92 o
   6  -5   2     1492.21     1508.63     75.42 o
   7  -5   2      268.33      261.69     15.89 o
   8  -5   2       82.84       77.49      7.91 o
 -10  -4   2      710.03      719.43     23.82 o
  -9  -4   2      378.76      370.47     14.68 o
  -8  -4   2       52.75       55.17      3.26 o
  -7  -4   2     1225.62     1214.36     26.79 o
  -6  -4   2     1995.41     2032.18     45.97 o
  -5  -4   2     1795.30     1781.14     36.52 o
  -4  -4   2      961.57      964.72     17.68 o
  -3  -4   2      137.39      143.26      4.57 o
  -2  -4   2     5883.83     6516.13    115.41 o
  -1  -4   2     6854.92     7492.19    243.71 o
   0  -4   2     1257.11     1224.68     24.33 o
   1  -4   2      874.28      902.24     16.99 o
   2  -4   2     3091.67     3248.67     56.71 o
   3  -4   2     4554.25     4677.60     80.22 o
   4  -4   2     2109.41     2158.02     37.40 o
   5  -4   2      348.00      348.02     11.01 o
   6  -4   2      322.80      306.37     17.32 o
   7  -4   2      599.98      625.21     32.92 o
   8  -4   2     1020.52     1004.80     52.62 o
 -11  -3   2      113.45      122.99     11.67 o
 -10  -3   2       72.45       74.42      5.11 o
  -9  -3   2      470.21      472.31     13.98 o
  -8  -3   2     1097.42     1098.21     28.28 o
  -7  -3   2     1429.92     1395.75     30.18 o
  -6  -3   2      396.36      366.15      8.36 o
  -5  -3   2     1227.89     1286.62     29.28 o
  -4  -3   2     3303.34     3473.07     61.53 o
  -3  -3   2     6421.98     6953.07    215.88 o
  -2  -3   2     1377.01     1344.11     24.30 o
  -1  -3   2      135.35      141.71      2.81 o
   0  -3   2     4283.46     4646.81     79.67 o
   1  -3   2     4692.82     4795.21    142.98 o
   2  -3   2     4431.10     4494.93    152.97 o
   3  -3   2     1199.42     1207.91     21.46 o
   4  -3   2      817.33      818.62     18.80 o
   5  -3   2     1604.59     1645.03     44.19 o
   6  -3   2     2645.62     2643.80     90.33 o
   7  -3   2      604.76      632.69     33.51 o
   8  -3   2       51.20       51.19      5.87 o
   9  -3   2      374.94      349.67     20.01 o
 -11  -2   2      331.31      344.93     13.13 o
 -10  -2   2     1109.57     1139.77     37.51 o
  -9  -2   2      558.73      552.92     35.54 o
  -8  -2   2       64.76       68.51      5.17 o
  -7  -2   2      273.08      284.68      7.67 o
  -6  -2   2     3149.16     3191.07     62.81 o
  -5  -2   2     3165.29     3168.70     62.68 o
  -4  -2   2      656.97      616.76     10.71 o
  -3  -2   2      462.41      476.81      8.34 o
  -2  -2   2     2466.42     2595.36     38.44 o
  -1  -2   2     8162.17     7150.89    105.05 o
   0  -2   2     5307.10     4764.30    140.43 o
   1  -2   2      528.56      547.23     10.64 o
   2  -2   2     1998.89     2086.49     37.34 o
   3  -2   2     3853.67     4040.74     88.18 o
   4  -2   2     1694.05     1669.60     42.49 o
   5  -2   2      388.13      400.94     14.64 o
   6  -2   2      128.18      131.17      5.83 o
   7  -2   2     1152.45     1090.99     58.75 o
   8  -2   2      653.94      629.45     35.25 o
   9  -2   2      351.33      323.79     19.60 o
 -11  -1   2      234.03      252.86     10.32 o
 -10  -1   2       35.29       40.59      4.17 o
  -9  -1   2      825.44      837.03     27.31 o
  -8  -1   2     1602.93     1631.23     42.73 o
  -7  -1   2     1091.13     1077.29     21.01 o
  -6  -1   2       97.40       85.81      2.97 o
  -5  -1   2      872.74      907.50     16.63 o
  -4  -1   2     5252.75     5507.97    161.71 o
  -3  -1   2     5327.26     5968.12     98.85 o
  -2  -1   2     2223.53     2336.72     35.50 o
  -1  -1   2     3018.91     3136.83     69.10 o
   0  -1   2     3146.71     3271.06     66.42 o
   1  -1   2     7102.97     6177.97    117.85 o
   2  -1   2     5533.59     4827.62    150.29 o
   3  -1   2      194.81      182.98      4.94 o
   4  -1   2     1067.40     1020.12     24.80 o
   5  -1   2     3043.00     3104.32     79.65 o
   6  -1   2     1710.65     1724.45     45.03 o
   7  -1   2      389.24      399.77     14.96 o
   8  -1   2       42.70       39.20      4.81 o
   9  -1   2      479.29      459.74     25.32 o
 -11   0   2      259.10      266.89     10.91 o
 -10   0   2      389.97      416.82     19.29 o
  -9   0   2      659.36      664.34     22.55 o
  -8   0   2      182.26      173.45      5.96 o
  -7   0   2      695.06      730.79     15.18 o
  -6   0   2     2272.58     2348.67     46.34 o
  -5   0   2     3909.15     4100.28     79.93 o
  -4   0   2      321.82      284.66      6.11 o
  -3   0   2       96.05       92.48      2.01 o
  -2   0   2     4269.66     4812.32     79.95 o
  -1   0   2    16814.93    15885.85    353.28 o
   0   0   2     2098.71     2012.61     62.54 o
   1   0   2     1480.46     1519.43     30.52 o
   2   0   2     2266.49     2295.19     64.85 o
   3   0   2     3685.45     3761.72    106.27 o
   4   0   2     2795.49     2773.44     60.66 o
   5   0   2      607.87      605.50     16.16 o
   6   0   2        8.86       12.63      1.73 o
   7   0   2     1129.11     1146.20     30.47 o
   8   0   2     1112.17     1093.88     54.84 o
   9   0   2      144.24      144.79      9.88 o
 -11   1   2      215.32      226.69     10.02 o
 -10   1   2       33.68       31.44      3.42 o
  -9   1   2      787.22      793.31     27.27 o
  -8   1   2     1690.21     1694.63     42.85 o
  -7   1   2     1031.11      989.46     20.81 o
  -6   1   2      102.95       91.25      3.43 o
  -5   1   2      890.43      917.68     15.57 o
  -4   1   2     5226.60     5672.31     91.43 o
  -3   1   2     5340.54     5939.56     98.87 o
  -2   1   2     2259.38     2296.11     36.13 o
  -1   1   2     3079.23     3347.64     47.03 o
   0   1   2     3188.39     3198.84    117.56 o
   1   1   2     6622.97     5601.90    168.33 o
   2   1   2     5846.28     4868.68    186.78 o
   3   1   2      169.76      161.08      5.39 o
   4   1   2     1051.86      990.08     30.14 o
   5   1   2     2996.61     3008.28     79.43 o
   6   1   2     1679.86     1704.28     39.58 o
   7   1   2      375.07      392.77     19.59 o
   8   1   2       36.46       36.58      3.17 o
   9   1   2      500.41      469.88     24.83 o
 -11   2   2      324.91      327.66     13.10 o
 -10   2   2     1140.37     1150.88     37.64 o
  -9   2   2      505.65      492.00     27.43 o
  -8   2   2       69.47       71.66      8.97 o
  -7   2   2      306.13      329.40      8.18 o
  -6   2   2     3161.94     3197.86     62.68 o
  -5   2   2     3193.69     3226.45     52.52 o
  -4   2   2      611.13      572.81     10.26 o
  -3   2   2      429.82      432.51      8.63 o
  -2   2   2     2333.50     2390.00     41.59 o
  -1   2   2     8293.66     7409.47    118.77 o
   0   2   2     5384.49     5184.20    176.46 o
   1   2   2      536.01      566.29     13.14 o
   2   2   2     2203.70     2293.77     84.14 o
   3   2   2     3700.28     3822.62    115.54 o
   4   2   2     1791.06     1718.90     48.46 o
   5   2   2      381.13      388.14     17.04 o
   6   2   2      133.12      129.23      6.13 o
   7   2   2     1211.90     1207.08     31.36 o
   8   2   2      677.05      698.16     18.76 o
   9   2   2      363.98      358.56     18.94 o
 -11   3   2      145.51      153.46     10.98 o
 -10   3   2       67.89       70.38      6.61 o
  -9   3   2      526.16      511.09     17.43 o
  -8   3   2     1036.07     1026.89     34.71 o
  -7   3   2     1405.63     1353.89     31.41 o
  -6   3   2      421.14      395.87      7.36 o
  -5   3   2     1158.69     1189.28     20.52 o
  -4   3   2     3411.76     3600.10     60.35 o
  -3   3   2     6377.29     6817.25    238.69 o
  -2   3   2     1405.46     1365.65     22.86 o
  -1   3   2      120.28      123.08      2.59 o
   0   3   2     4209.19     4477.49     74.10 o
   1   3   2     4555.83     4491.99    202.02 o
   2   3   2     4381.36     4759.75    181.18 o
   3   3   2     1229.12     1251.27     49.69 o
   4   3   2      839.48      822.33     34.02 o
   5   3   2     1552.18     1563.55     66.15 o
   6   3   2     2578.63     2573.38     68.00 o
   7   3   2      617.91      643.22     17.55 o
   8   3   2       55.10       55.02      4.93 o
   9   3   2      336.77      330.97     18.69 o
 -10   4   2      630.75      616.12     36.37 o
  -9   4   2      400.45      391.55     14.13 o
  -8   4   2       48.01       42.13      3.71 o
  -7   4   2     1204.17     1201.54     33.51 o
  -6   4   2     2178.23     2205.22     38.36 o
  -5   4   2     1671.27     1613.30     30.12 o
  -4   4   2      894.96      898.87     15.85 o
  -3   4   2      177.20      180.15      3.19 o
  -2   4   2     5992.75     6568.06    108.82 o
  -1   4   2     6862.95     7437.16    234.58 o
   0   4   2     1335.75     1327.42     21.64 o
   1   4   2      851.71      872.62     14.73 o
   2   4   2     3025.43     3202.65     57.05 o
   3   4   2     4755.78     4601.42    396.33 o
   4   4   2     1991.97     2059.79     82.09 o
   5   4   2      412.85      408.27     12.44 o
   6   4   2      334.12      301.42      8.69 o
   7   4   2      629.55      618.56     17.06 o
   8   4   2     1021.08     1022.57     27.64 o
 -10   5   2        0.29        0.15      2.45 o
  -9   5   2      326.83      326.46     12.47 o
  -8   5   2     1364.93     1333.44     43.08 o
  -7   5   2     1183.89     1158.05     25.92 o
  -6   5   2      521.64      504.27      9.55 o
  -5   5   2      834.69      846.60     15.77 o
  -4   5   2     3999.98     4206.64     72.20 o
  -3   5   2     1761.38     1717.40     27.79 o
  -2   5   2     2588.83     2648.47     46.78 o
  -1   5   2       58.42       64.86      1.59 o
   0   5   2     2256.48     2382.75     40.76 o
   1   5   2     2727.33     2796.76     46.93 o
   2   5   2     1971.80     1969.97     33.31 o
   3   5   2       76.14       69.79      3.58 o
   4   5   2      221.27      213.79      5.81 o
   5   5   2     1465.31     1472.32     39.34 o
   6   5   2     1448.39     1492.82     43.59 o
   7   5   2      252.97      260.06     10.60 o
   8   5   2       79.39       82.02      3.67 o
 -10   6   2      778.96      777.13     26.43 o
  -9   6   2      202.88      210.44     19.38 o
  -8   6   2       60.33       56.31      4.36 o
  -7   6   2      311.15      318.01      8.12 o
  -6   6   2     1513.87     1514.64     33.84 o
  -5   6   2     2423.13     2460.81     42.39 o
  -4   6   2      828.52      846.44     15.13 o
  -3   6   2      932.81      995.93     17.13 o
  -2   6   2     3589.24     3817.44     80.79 o
  -1   6   2     4530.63     4832.65     78.82 o
   0   6   2     3059.03     3172.82     53.70 o
   1   6   2      185.30      181.34      3.49 o
   2   6   2     1246.42     1211.84     21.77 o
   3   6   2     3935.68     4156.72     82.51 o
   4   6   2     3127.15     3278.82     84.19 o
   5   6   2      288.23      278.60     11.96 o
   6   6   2       97.35       95.57      3.81 o
   7   6   2      877.99      878.78     23.43 o
   8   6   2      856.48      855.36     27.31 o
  -9   7   2      331.04      326.68     12.06 o
  -8   7   2      920.19      899.04     30.29 o
  -7   7   2     1530.73     1527.19     40.30 o
  -6   7   2       18.06       19.67      1.67 o
  -5   7   2      258.37      244.42      5.41 o
  -4   7   2     1366.89     1313.46     24.12 o
  -3   7   2     2561.87     2627.05     46.99 o
  -2   7   2     1388.90     1406.66     27.19 o
  -1   7   2       37.39       39.90      1.57 o
   0   7   2     1692.98     1714.12     27.56 o
   1   7   2     3824.10     4016.27     66.68 o
   2   7   2     1208.32     1200.24     21.51 o
   3   7   2      100.64       96.63      3.25 o
   4   7   2      293.39      281.40      8.35 o
   5   7   2     1177.93     1200.18     32.05 o
   6   7   2      870.18      897.79     24.47 o
   7   7   2      270.62      274.62     10.55 o
   8   7   2      103.32       98.34      5.22 o
  -9   8   2      507.60      498.13     17.90 o
  -8   8   2       39.66       37.42      4.12 o
  -7   8   2      590.78      587.66     16.29 o
  -6   8   2     1265.68     1258.25     27.59 o
  -5   8   2     1753.02     1720.13     33.30 o
  -4   8   2      436.85      407.45      8.18 o
  -3   8   2      351.43      352.16      7.87 o
  -2   8   2     2627.46     2673.67     47.64 o
  -1   8   2     2547.26     2591.84     50.84 o
   0   8   2      440.15      428.36      8.63 o
   1   8   2      110.00      104.06      2.68 o
   2   8   2      676.72      692.20     15.51 o
   3   8   2     2374.78     2425.59     54.21 o
   4   8   2     1362.25     1332.64     30.94 o
   5   8   2      200.71      196.88      8.23 o
   6   8   2      109.57      105.25      5.42 o
   7   8   2      615.08      624.18     22.92 o
  -9   9   2      357.09      352.18     14.16 o
  -8   9   2      530.81      524.37     19.02 o
  -7   9   2      292.81      287.42      8.81 o
  -6   9   2      111.34      120.17      4.21 o
  -5   9   2      435.21      441.59     10.68 o
  -4   9   2     1079.28     1102.83     21.74 o
  -3   9   2     2229.58     2269.91     44.67 o
  -2   9   2      975.74      960.83     17.34 o
  -1   9   2      102.35      102.75      3.06 o
   0   9   2     1933.25     1973.33     37.68 o
   1   9   2     3562.66     3672.06     68.64 o
   2   9   2     1399.49     1447.74     31.70 o
   3   9   2       97.93       92.97      3.73 o
   4   9   2      320.71      313.65      9.10 o
   5   9   2     1110.56     1101.59     35.86 o
   6   9   2      996.21     1021.58     33.20 o
   7   9   2      269.86      276.04     10.16 o
  -8  10   2       99.24       97.05      6.04 o
  -7  10   2      146.82      146.14      5.78 o
  -6  10   2     1143.06     1153.02     26.31 o
  -5  10   2     1267.92     1272.31     33.09 o
  -4  10   2      362.32      342.33      7.87 o
  -3  10   2      181.45      182.37      4.79 o
  -2  10   2      793.51      788.48     15.00 o
  -1  10   2     1187.42     1181.30     23.53 o
   0  10   2     1014.18      965.92     19.58 o
   1  10   2       16.81       15.78      1.50 o
   2  10   2      397.90      387.53      9.63 o
   3  10   2      785.35      756.17     20.58 o
   4  10   2      945.12      936.25     25.35 o
   5  10   2      187.69      176.36      7.97 o
   6  10   2      136.63      129.25      6.50 o
  -7  11   2      320.44      318.40     10.01 o
  -6  11   2      140.32      135.49      4.79 o
  -5  11   2      170.54      171.00      5.30 o
  -4  11   2     1215.20     1200.07     27.72 o
  -3  11   2     1432.73     1435.49     28.29 o
  -2  11   2      356.67      346.28      8.92 o
  -1  11   2      298.55      299.41      7.13 o
   0  11   2      971.02      976.61     19.56 o
   1  11   2     1579.81     1630.39     36.63 o
   2  11   2      980.95      967.52     22.47 o
   3  11   2       54.84       51.56      3.71 o
   4  11   2      434.79      418.99     12.25 o
   5  11   2      722.49      722.41     25.64 o
  -6  12   2      757.96      771.76     18.60 o
  -5  12   2      437.43      445.93     11.72 o
  -4  12   2      247.06      240.94      7.01 o
  -3  12   2       43.08       44.61      2.90 o
  -2  12   2      759.57      782.75     17.14 o
  -1  12   2     1134.00     1131.84     24.46 o
   0  12   2      937.96      935.25     21.72 o
   1  12   2       28.10       30.49      2.36 o
   2  12   2      405.92      397.85     10.08 o
   3  12   2      713.30      698.24     19.09 o
   4  12   2      883.21      881.74     29.38 o
  -5  13   2       63.30       62.16      4.20 o
  -4  13   2      878.17      910.28     24.02 o
  -3  13   2      745.59      741.08     20.07 o
  -2  13   2      295.81      302.58      7.97 o
  -1  13   2       21.12       21.21      2.36 o
   0  13   2      494.06      494.24     14.31 o
   1  13   2      798.31      826.15     19.66 o
   2  13   2      506.30      510.33     12.89 o
   3  13   2       35.40       36.34      3.14 o
  -3  14   2      121.10      122.42      5.44 o
  -2  14   2      486.03      504.36     18.37 o
  -1  14   2      815.20      858.92     22.30 o
   0  14   2      402.48      421.44     12.38 o
   1  14   2        6.74        7.28      2.02 o
   2  14   2      422.20      438.03     13.30 o
  -3 -14   3      184.24      189.90      8.67 o
  -2 -14   3      940.52      976.20     25.19 o
  -1 -14   3      532.85      549.18     14.70 o
   0 -14   3       98.12      103.72      5.03 o
  -5 -13   3      508.23      499.34     14.65 o
  -4 -13   3      463.14      459.70     13.30 o
  -3 -13   3      548.02      550.84     13.04 o
  -2 -13   3       82.06       78.82      4.33 o
  -1 -13   3      246.67      256.14      8.27 o
   0 -13   3      273.50      263.64      8.91 o
   1 -13   3      938.35      954.52     25.13 o
   2 -13   3      146.80      148.43      6.00 o
  -6 -12   3      740.66      778.90     20.49 o
  -5 -12   3      269.76      266.83      8.54 o
  -4 -12   3        9.44       12.61      3.57 o
  -3 -12   3      583.81      581.56     14.00 o
  -2 -12   3     1455.89     1465.12     31.34 o
  -1 -12   3     1330.42     1327.60     33.80 o
   0 -12   3       41.22       43.41      3.13 o
   1 -12   3      182.42      182.85      6.75 o
   2 -12   3     1033.89     1043.29     26.31 o
   3 -12   3     1040.58     1088.87     33.54 o
   4 -12   3      204.85      204.14     13.73 o
  -7 -11   3      317.85      307.29      9.70 o
  -6 -11   3       28.51       24.64      2.65 o
  -5 -11   3      530.60      526.30     14.19 o
  -4 -11   3     1116.56     1127.73     29.16 o
  -3 -11   3      291.74      291.52      7.62 o
  -2 -11   3       36.20       32.74      2.24 o
  -1 -11   3       93.74       96.22      4.18 o
   0 -11   3     1587.47     1546.95     38.52 o
   1 -11   3      767.05      751.10     19.44 o
   2 -11   3      327.31      326.30      9.58 o
   3 -11   3       39.91       42.56      2.96 o
   4 -11   3      234.52      233.10      9.49 o
   5 -11   3     1193.48     1252.14     56.40 o
  -8 -10   3      106.60      102.32      5.96 o
  -7 -10   3      904.90      923.12     23.64 o
  -6 -10   3      840.21      830.47     21.39 o
  -5 -10   3      603.31      587.05     15.98 o
  -4 -10   3        7.85        7.58      1.30 o
  -3 -10   3      468.05      465.17     10.18 o
  -2 -10   3     2551.70     2543.01     54.54 o
  -1 -10   3     1058.65     1080.87     23.67 o
   0 -10   3      357.12      344.14      9.90 o
   1 -10   3      103.48      102.29      4.01 o
   2 -10   3     1257.01     1236.26     31.53 o
   3 -10   3     1416.74     1418.70     34.29 o
   4 -10   3      372.73      375.19     12.89 o
   5 -10   3       38.27       39.28      6.19 o
  -9  -9   3      369.53      378.82     13.77 o
  -8  -9   3      507.55      521.92     14.26 o
  -7  -9   3      263.09      245.62      7.76 o
  -6  -9   3       68.33       58.98      3.46 o
  -5  -9   3     1031.03     1038.99     26.45 o
  -4  -9   3     1238.11     1215.83     26.17 o
  -3  -9   3     1664.91     1600.65     34.02 o
  -2  -9   3      138.24      128.28      4.42 o
  -1  -9   3     1405.90     1399.81     29.71 o
   0  -9   3     1141.81     1151.32     28.78 o
   1  -9   3     1877.85     1868.17     40.65 o
   2  -9   3      384.95      384.46      9.24 o
   3  -9   3      198.02      199.39      5.49 o
   4  -9   3      881.98      880.97     23.65 o
   5  -9   3      725.83      713.93     26.45 o
   6  -9   3      580.16      563.94     21.83 o
  -9  -8   3       98.20       97.35      5.71 o
  -8  -8   3       96.23       96.39      5.41 o
  -7  -8   3      616.65      618.04     17.09 o
  -6  -8   3     1546.51     1495.36     37.58 o
  -5  -8   3      499.43      473.31     11.30 o
  -4  -8   3        4.89        6.12      1.37 o
  -3  -8   3      799.83      787.57     18.01 o
  -2  -8   3     1588.79     1590.35     32.03 o
  -1  -8   3     2883.34     2848.86     56.94 o
   0  -8   3      647.24      629.68     16.01 o
   1  -8   3      426.47      424.81     10.46 o
   2  -8   3     1701.52     1674.67     36.32 o
   3  -8   3     1305.76     1307.59     28.90 o
   4  -8   3      955.06      969.40     25.27 o
   5  -8   3       22.50       22.82      3.06 o
   6  -8   3      724.38      707.46     39.91 o
 -10  -7   3      249.44      249.65      9.92 o
  -9  -7   3      885.78      889.37     27.72 o
  -8  -7   3      843.91      839.14     21.59 o
  -7  -7   3      246.07      250.83      7.15 o
  -6  -7   3        5.55        9.85      1.49 o
  -5  -7   3     1542.45     1501.26     30.29 o
  -4  -7   3     3409.90     3458.56     67.21 o
  -3  -7   3     1658.81     1639.43     31.02 o
  -2  -7   3      204.07      205.27      6.24 o
  -1  -7   3      792.21      789.22     14.79 o
   0  -7   3     2712.08     2709.99     64.71 o
   1  -7   3     2158.19     2149.48     45.08 o
   2  -7   3      966.85      957.58     22.06 o
   3  -7   3       14.55       17.38      1.41 o
   4  -7   3     1210.01     1229.03     31.05 o
   5  -7   3     1268.37     1239.34     41.68 o
   6  -7   3      686.36      668.73     37.17 o
   7  -7   3       45.94       48.33      7.25 o
 -10  -6   3      313.05      313.13     10.01 o
  -9  -6   3      107.58      100.01      5.02 o
  -8  -6   3       35.38       36.74      2.66 o
  -7  -6   3     1404.72     1338.90     30.44 o
  -6  -6   3     1364.41     1361.89     30.01 o
  -5  -6   3      471.57      439.23      9.51 o
  -4  -6   3       13.88       17.95      2.87 o
  -3  -6   3     1455.17     1474.47     26.66 o
  -2  -6   3     3210.35     3213.11     64.12 o
  -1  -6   3     2614.15     2617.11     45.01 o
   0  -6   3      431.96      417.87     11.97 o
   1  -6   3      685.83      690.57     15.94 o
   2  -6   3     2385.23     2474.93     53.28 o
   3  -6   3     2417.09     2446.71     52.64 o
   4  -6   3      347.04      367.11     10.37 o
   5  -6   3       17.54       18.22      2.54 o
   6  -6   3      396.17      400.70     22.34 o
   7  -6   3     1141.20     1059.44     58.06 o
 -10  -5   3       70.72       75.35      4.42 o
  -9  -5   3     1136.20     1142.24     30.76 o
  -8  -5   3     1089.59     1075.34     24.30 o
  -7  -5   3      465.60      460.73     11.32 o
  -6  -5   3      529.09      525.81     12.22 o
  -5  -5   3     1264.25     1264.17     25.66 o
  -4  -5   3     4052.34     4180.21     80.16 o
  -3  -5   3     3516.93     3695.16     64.73 o
  -2  -5   3       50.54       47.03      1.74 o
  -1  -5   3      806.99      824.16     14.23 o
   0  -5   3     3452.82     3426.21     75.01 o
   1  -5   3     3283.18     3388.40     59.58 o
   2  -5   3     2865.77     2906.39     50.11 o
   3  -5   3      335.85      326.23      7.48 o
   4  -5   3     1097.20     1101.87     55.46 o
   5  -5   3     2545.63     2617.48    126.53 o
   6  -5   3      551.76      523.24     29.76 o
   7  -5   3      142.31      126.67      9.96 o
   8  -5   3      141.82      134.73     11.10 o
 -11  -4   3      371.69      350.80     22.88 o
 -10  -4   3      436.31      442.84     13.36 o
  -9  -4   3      152.42      155.73      5.99 o
  -8  -4   3      166.20      166.45      5.17 o
  -7  -4   3      403.25      385.08      9.64 o
  -6  -4   3     3324.48     3371.31     69.08 o
  -5  -4   3     2355.95     2455.87     46.03 o
  -4  -4   3      190.83      212.40      4.89 o
  -3  -4   3      420.78      393.35      7.60 o
  -2  -4   3     3935.94     4138.83     72.39 o
  -1  -4   3     3557.51     3678.50     65.47 o
   0  -4   3      786.29      750.95     13.07 o
   1  -4   3     1406.51     1394.09     24.84 o
   2  -4   3     1965.91     1920.79     34.05 o
   3  -4   3     1306.15     1304.03     23.10 o
   4  -4   3     1265.80     1254.50     34.67 o
   5  -4   3       28.70       33.25      4.40 o
   6  -4   3      624.01      603.44     31.96 o
   7  -4   3     1215.61     1193.64     59.95 o
   8  -4   3      492.72      457.13     27.21 o
 -11  -3   3       91.87       99.44      6.09 o
 -10  -3   3      331.65      327.82     10.38 o
  -9  -3   3      724.90      724.72     19.39 o
  -8  -3   3     1944.17     1891.58     42.92 o
  -7  -3   3      106.22      110.01      3.94 o
  -6  -3   3      316.90      319.36      8.31 o
  -5  -3   3     2437.50     2552.22     45.34 o
  -4  -3   3     4374.22     4483.79     80.91 o
  -3  -3   3     2198.96     2168.81     38.88 o
  -2  -3   3      137.46      142.54      3.25 o
  -1  -3   3     1683.50     1727.80     28.28 o
   0  -3   3     5959.04     6417.85    111.25 o
   1  -3   3     7321.80     7157.59    397.19 o
   2  -3   3      324.64      318.77      5.93 o
   3  -3   3       48.25       50.37      2.11 o
   4  -3   3     2859.52     2813.30     76.51 o
   5  -3   3     1822.55     1821.30    110.20 o
   6  -3   3      988.38      964.62     50.89 o
   7  -3   3       27.96       32.02      5.13 o
   8  -3   3      149.98      147.99     10.29 o
 -11  -2   3      443.15      460.22     17.07 o
 -10  -2   3      358.96      368.40     14.29 o
  -9  -2   3      271.90      270.51      8.71 o
  -8  -2   3      133.69      125.51      4.42 o
  -7  -2   3     2564.75     2588.76     54.24 o
  -6  -2   3     1877.31     1872.06     36.80 o
  -5  -2   3     1475.64     1415.23     25.32 o
  -4  -2   3      744.45      748.49     14.00 o
  -3  -2   3     5129.47     5869.77    101.78 o
  -2  -2   3     4323.80     4584.56     76.05 o
  -1  -2   3     5735.83     5690.39    201.48 o
   0  -2   3      205.37      197.61      5.07 o
   1  -2   3       77.27       90.84      2.35 o
   2  -2   3     2788.29     2832.66     48.85 o
   3  -2   3     5797.87     6268.71    155.08 o
   4  -2   3     1104.82     1091.63     28.66 o
   5  -2   3       85.50       81.98      4.21 o
   6  -2   3      655.58      647.98     23.36 o
   7  -2   3     1234.91     1142.42     60.43 o
   8  -2   3      960.58      932.74     48.55 o
 -11  -1   3        0.77        5.13      2.74 o
 -10  -1   3      115.40      124.63      6.45 o
  -9  -1   3      772.50      770.01     21.21 o
  -8  -1   3     1034.15     1034.47     22.60 o
  -7  -1   3      658.99      619.64     14.58 o
  -6  -1   3       32.20       38.59      1.74 o
  -5  -1   3     1206.61     1184.63     20.45 o
  -4  -1   3     3182.44     3216.52     54.23 o
  -3  -1   3     3464.83     3697.42     62.75 o
  -2  -1   3     1477.36     1509.01     24.00 o
  -1  -1   3      993.66      998.23     14.67 o
   0  -1   3     8395.82     7288.17    151.08 o
   1  -1   3     2977.63     2987.79     48.37 o
   2  -1   3      612.28      595.62     12.67 o
   3  -1   3      662.36      650.99     15.86 o
   4  -1   3     1308.39     1328.13     44.25 o
   5  -1   3     2102.98     2090.64     74.65 o
   6  -1   3      830.34      835.52     48.41 o
   7  -1   3       64.73       71.31      4.27 o
   8  -1   3      325.54      316.30     17.13 o
 -11   0   3      403.00      422.32     15.94 o
 -10   0   3      851.63      849.28     52.24 o
  -9   0   3      149.40      150.43      5.70 o
  -8   0   3      512.43      505.39     14.22 o
  -7   0   3     1737.64     1714.53     37.39 o
  -6   0   3     3386.20     3504.27     57.28 o
  -5   0   3     2493.07     2596.01     42.84 o
  -4   0   3      434.05      508.42     15.11 o
  -3   0   3     5699.94     6607.93    152.24 o
  -2   0   3     8205.73     7472.52    180.33 o
  -1   0   3     2693.56     2668.69     43.62 o
   0   0   3     3609.03     3741.31    140.52 o
   1   0   3     2183.21     2126.99     40.70 o
   2   0   3     2752.71     2754.33     67.37 o
   3   0   3     4022.38     3953.80    157.17 o
   4   0   3     4162.93     4178.33     90.98 o
   5   0   3      101.40      102.45      3.18 o
   6   0   3      723.78      715.42     25.27 o
   7   0   3     1032.42     1002.42     35.35 o
   8   0   3      628.65      639.83     32.90 o
 -11   1   3        2.10        3.25      2.67 o
 -10   1   3      105.99      105.15      6.52 o
  -9   1   3      788.93      791.67     21.26 o
  -8   1   3      972.70      964.31     26.51 o
  -7   1   3      691.13      648.57     14.61 o
  -6   1   3       36.71       45.05      1.79 o
  -5   1   3     1265.83     1263.30     22.26 o
  -4   1   3     3308.84     3464.35     59.59 o
  -3   1   3     3159.17     3318.50     61.90 o
  -2   1   3     1516.54     1559.64     25.86 o
  -1   1   3      897.42      893.88     15.71 o
   0   1   3     8643.50     7780.82    143.02 o
   1   1   3     3193.90     3088.11    133.88 o
   2   1   3      613.88      598.22     17.41 o
   3   1   3      641.14      625.31     18.62 o
   4   1   3     1188.91     1168.72     51.42 o
   5   1   3     2356.51     2324.14     87.77 o
   6   1   3      798.90      820.67     21.95 o
   7   1   3       73.82       83.39      7.75 o
   8   1   3      314.64      295.85     11.68 o
 -11   2   3      442.05      461.10     17.09 o
 -10   2   3      378.41      382.83     14.39 o
  -9   2   3      275.47      273.20     10.94 o
  -8   2   3      157.55      148.23      5.24 o
  -7   2   3     2469.02     2438.48     48.07 o
  -6   2   3     1845.30     1829.92     33.24 o
  -5   2   3     1477.43     1441.70     24.30 o
  -4   2   3      744.46      767.55     14.01 o
  -3   2   3     5067.91     5607.39    101.53 o
  -2   2   3     4461.80     4728.07     77.84 o
  -1   2   3     5520.53     5592.92    126.72 o
   0   2   3      153.25      153.46      2.89 o
   1   2   3      105.31      110.15      2.59 o
   2   2   3     2683.16     2644.26     79.03 o
   3   2   3     5780.88     6131.79    175.78 o
   4   2   3      959.05      941.20     42.77 o
   5   2   3       84.67       86.34      4.90 o
   6   2   3      643.49      636.83     27.03 o
   7   2   3     1212.58     1231.88     32.02 o
   8   2   3      953.50      958.85     49.95 o
 -11   3   3       85.45       90.31      6.27 o
 -10   3   3      337.44      329.49     12.94 o
  -9   3   3      659.82      655.15     23.74 o
  -8   3   3     2075.40     2078.31     50.68 o
  -7   3   3      126.16      127.69      3.31 o
  -6   3   3      344.93      350.49      6.82 o
  -5   3   3     2476.44     2632.48     43.58 o
  -4   3   3     4469.70     4644.17     76.26 o
  -3   3   3     2262.81     2195.46     38.96 o
  -2   3   3      114.88      113.83      2.53 o
  -1   3   3     1645.20     1706.77     28.78 o
   0   3   3     6006.56     6407.90    262.79 o
   1   3   3     7370.80     7001.65    405.73 o
   4   3   3     2896.00     2981.70    114.95 o
   5   3   3     1798.11     1810.78     73.71 o
   6   3   3     1076.10     1054.97     42.06 o
   7   3   3       30.25       39.90      2.66 o
   8   3   3      163.13      146.33     11.80 o
 -11   4   3      359.50      356.87     21.57 o
 -10   4   3      447.12      444.95     16.51 o
  -9   4   3      141.53      151.22     10.99 o
  -8   4   3      160.10      160.15      5.89 o
  -7   4   3      384.55      391.73      8.32 o
  -6   4   3     3073.52     3095.07     56.96 o
  -5   4   3     2423.75     2455.94     39.15 o
  -4   4   3      193.73      214.51      4.26 o
  -3   4   3      430.03      395.26      7.61 o
  -2   4   3     3774.04     3986.93     71.96 o
  -1   4   3     3681.80     3887.30     63.11 o
   0   4   3      737.02      691.25     12.29 o
   1   4   3     1386.85     1400.59     24.46 o
   2   4   3     1996.28     1953.40     50.72 o
   3   4   3     1299.59     1263.61     53.33 o
   4   4   3     1294.81     1302.92     52.10 o
   5   4   3       29.98       31.62      3.75 o
   6   4   3      605.36      609.13     26.17 o
   7   4   3     1170.52     1176.60     31.42 o
   8   4   3      500.68      517.36     18.11 o
 -10   5   3       67.63       79.63     14.72 o
  -9   5   3     1174.77     1158.83     37.88 o
  -8   5   3     1089.15     1076.84     28.41 o
  -7   5   3      479.17      474.41     11.23 o
  -6   5   3      507.23      505.66     10.67 o
  -5   5   3     1430.13     1415.61     23.28 o
  -4   5   3     4065.30     4218.69     70.18 o
  -3   5   3     3450.22     3572.64     69.36 o
  -2   5   3       60.15       55.92      1.58 o
  -1   5   3      753.51      764.83     13.66 o
   0   5   3     3531.94     3595.84     58.83 o
   1   5   3     3276.66     3384.20     55.49 o
   2   5   3     2743.81     2751.60     61.27 o
   3   5   3      315.37      306.85      8.99 o
   4   5   3     1081.52     1095.64     29.22 o
   5   5   3     2562.83     2552.81     84.29 o
   6   5   3      551.17      563.18     15.27 o
   7   5   3      133.93      131.53      4.56 o
   8   5   3      159.37      159.16      5.27 o
 -10   6   3      287.58      274.58     11.96 o
  -9   6   3      124.31      115.40      6.26 o
  -8   6   3       53.58       54.56      2.81 o
  -7   6   3     1448.88     1401.36     30.76 o
  -6   6   3     1346.09     1354.47     26.66 o
  -5   6   3      415.43      388.37      8.70 o
  -4   6   3       13.95       17.31      1.33 o
  -3   6   3     1454.15     1464.28     28.59 o
  -2   6   3     3331.78     3486.91     60.00 o
  -1   6   3     2504.41     2529.28     43.06 o
   0   6   3      499.21      495.95      8.47 o
   1   6   3      721.68      731.67     13.18 o
   2   6   3     2400.81     2496.72     49.28 o
   3   6   3     2488.86     2469.23     64.65 o
   4   6   3      369.58      381.35     10.68 o
   5   6   3       17.13       25.05      1.97 o
   6   6   3      372.20      382.87     11.12 o
   7   6   3     1124.22     1147.78     30.38 o
 -10   7   3      231.43      231.23     10.53 o
  -9   7   3      830.39      837.26     29.16 o
  -8   7   3      831.26      831.85     22.38 o
  -7   7   3      250.12      245.26      6.79 o
  -6   7   3        7.58        9.48      1.34 o
  -5   7   3     1398.32     1352.35     27.74 o
  -4   7   3     3501.19     3558.89     62.74 o
  -3   7   3     1619.42     1558.15     28.81 o
  -2   7   3      203.90      194.42      4.34 o
  -1   7   3      832.82      849.63     14.36 o
   0   7   3     2639.26     2705.96     42.98 o
   1   7   3     2021.22     2036.19     37.22 o
   2   7   3     1036.49     1030.55     20.36 o
   3   7   3       22.07       21.96      1.91 o
   4   7   3     1183.39     1161.63     32.13 o
   5   7   3     1244.92     1233.53     33.25 o
   6   7   3      698.76      700.23     19.28 o
   7   7   3       55.24       57.65      3.03 o
  -9   8   3       88.95       84.80      5.61 o
  -8   8   3      103.75       94.38      4.35 o
  -7   8   3      660.47      677.82     15.56 o
  -6   8   3     1591.79     1559.40     34.28 o
  -5   8   3      524.50      514.77     10.59 o
  -4   8   3        5.56        6.34      1.06 o
  -3   8   3      844.82      846.64     15.52 o
  -2   8   3     1426.94     1427.54     29.27 o
  -1   8   3     3084.08     3095.05     53.44 o
   0   8   3      653.34      625.71     12.78 o
   1   8   3      459.78      458.44     10.54 o
   2   8   3     1682.73     1656.95     37.85 o
   3   8   3     1295.80     1312.46     29.98 o
   4   8   3      942.82      944.70     34.81 o
   5   8   3       20.58       19.03      2.42 o
   6   8   3      756.19      757.15     24.80 o
  -9   9   3      366.08      363.50     14.35 o
  -8   9   3      510.23      506.07     14.71 o
  -7   9   3      238.50      230.63      6.81 o
  -6   9   3       59.85       54.23      2.98 o
  -5   9   3     1048.41     1068.09     23.72 o
  -4   9   3     1225.92     1206.70     24.09 o
  -3   9   3     1645.29     1588.85     29.16 o
  -2   9   3      115.57      110.54      3.16 o
  -1   9   3     1382.27     1389.09     27.43 o
   0   9   3     1137.98     1172.71     23.06 o
   1   9   3     1858.91     1852.10     41.13 o
   2   9   3      346.74      352.60     10.55 o
   3   9   3      183.34      180.18      6.02 o
   4   9   3      930.55      889.88     29.20 o
   5   9   3      752.35      741.02     24.61 o
   6   9   3      550.12      529.61     18.95 o
  -8  10   3      101.55       99.98      6.13 o
  -7  10   3      902.80      897.82     24.90 o
  -6  10   3      819.18      814.83     19.33 o
  -5  10   3      616.04      607.94     14.49 o
  -4  10   3        6.90        6.45      1.24 o
  -3  10   3      398.78      384.99      9.13 o
  -2  10   3     2650.45     2640.24     50.41 o
  -1  10   3     1087.48     1110.37     21.98 o
   0  10   3      360.47      355.61      8.98 o
   1  10   3       92.72       87.73      3.46 o
   2  10   3     1305.56     1325.15     41.56 o
   3  10   3     1395.98     1360.27     35.99 o
   4  10   3      380.51      364.84     13.60 o
   5  10   3       41.06       40.51      4.52 o
  -7  11   3      313.88      308.13      8.66 o
  -6  11   3       34.34       35.26      2.71 o
  -5  11   3      500.64      498.67     12.71 o
  -4  11   3     1152.18     1165.84     23.27 o
  -3  11   3      302.55      297.75      7.70 o
  -2  11   3       31.32       28.90      1.99 o
  -1  11   3       85.84       90.02      3.20 o
   0  11   3     1517.62     1563.50     35.01 o
   1  11   3      758.20      744.65     17.56 o
   2  11   3      337.90      324.94      9.92 o
   3  11   3       39.54       39.76      3.00 o
   4  11   3      262.75      248.82     10.16 o
   5  11   3     1195.84     1196.51     39.89 o
  -6  12   3      742.86      762.57     18.55 o
  -5  12   3      269.95      260.02      8.62 o
  -4  12   3        8.37        7.68      2.11 o
  -3  12   3      612.81      624.83     14.21 o
  -2  12   3     1402.98     1429.11     31.39 o
  -1  12   3     1352.39     1372.53     30.86 o
   0  12   3       45.78       46.77      2.83 o
   1  12   3      216.79      218.20      6.28 o
   2  12   3     1002.48     1013.96     27.61 o
   3  12   3     1030.66     1032.22     35.38 o
   4  12   3      205.83      209.58      9.29 o
  -5  13   3      517.05      539.83     14.98 o
  -4  13   3      471.80      467.95     13.49 o
  -3  13   3      541.78      541.22     13.17 o
  -2  13   3       93.07       91.76      4.50 o
  -1  13   3      246.49      243.94      8.16 o
   0  13   3      301.42      297.98      8.16 o
   1  13   3      956.43      985.72     22.84 o
   2  13   3      161.98      163.19      6.16 o
  -3  14   3      192.65      191.11      8.66 o
  -2  14   3      931.62      956.59     25.53 o
  -1  14   3      472.59      476.81     14.55 o
   0  14   3       89.21       90.45      4.75 o
  -5 -13   4      397.95      405.72     12.21 o
  -4 -13   4      492.88      501.56     14.22 o
  -3 -13   4      397.99      399.54     11.55 o
  -2 -13   4       56.58       57.13      3.90 o
  -1 -13   4      267.86      270.65      8.72 o
   0 -13   4     1051.46     1074.99     27.83 o
   1 -13   4      315.89      314.43      9.65 o
  -6 -12   4      418.31      421.60     12.29 o
  -5 -12   4       66.29       69.51      4.76 o
  -4 -12   4      315.59      323.73      8.58 o
  -3 -12   4      795.41      792.87     17.99 o
  -2 -12   4      633.49      641.27     17.54 o
  -1 -12   4      251.54      240.35      7.81 o
   0 -12   4       18.37       18.27      2.70 o
   1 -12   4      607.92      618.99     16.50 o
   2 -12   4      593.55      614.33     20.49 o
   3 -12   4      588.15      583.34     23.27 o
  -7 -11   4       10.09        8.65      2.47 o
  -6 -11   4       88.64       86.37      4.43 o
  -5 -11   4      906.27      901.39     23.32 o
  -4 -11   4      984.83      951.29     21.06 o
  -3 -11   4      328.21      312.71      8.20 o
  -2 -11   4      186.95      184.30      6.03 o
  -1 -11   4     1325.16     1297.64     32.87 o
   0 -11   4      999.79     1011.53     25.42 o
   1 -11   4      842.51      848.97     22.22 o
   2 -11   4       59.13       62.11      3.78 o
   3 -11   4      480.74      481.19     16.20 o
   4 -11   4      733.51      756.44     35.51 o
  -8 -10   4      311.55      301.84      9.71 o
  -7 -10   4      602.26      608.81     17.06 o
  -6 -10   4      869.40      863.50     22.30 o
  -5 -10   4       35.12       34.27      3.06 o
  -4 -10   4      195.61      192.10      5.56 o
  -3 -10   4     1171.72     1161.28     26.75 o
  -2 -10   4      993.18      980.15     21.12 o
  -1 -10   4      683.30      644.56     16.72 o
   0 -10   4       40.28       37.11      2.76 o
   1 -10   4      591.88      596.70     15.91 o
   2 -10   4      947.46      941.27     23.45 o
   3 -10   4      762.74      744.38     23.97 o
   4 -10   4       66.84       68.41      7.34 o
  -9  -9   4      373.05      359.44     13.74 o
  -8  -9   4      309.71      317.37      9.64 o
  -7  -9   4       51.13       48.63      3.71 o
  -6  -9   4      290.56      282.31      8.79 o
  -5  -9   4      913.86      867.75     19.46 o
  -4  -9   4     1450.75     1419.35     30.12 o
  -3  -9   4      348.11      329.57      8.61 o
  -2  -9   4       74.12       76.24      2.89 o
  -1  -9   4     1075.96     1060.54     25.96 o
   0  -9   4     2126.90     2119.88     52.42 o
   1  -9   4      966.92      933.20     21.75 o
   2  -9   4        8.71       10.98      1.76 o
   3  -9   4      144.19      145.33      7.14 o
   4  -9   4     1054.53     1058.27     35.38 o
   5  -9   4      805.95      834.99     29.18 o
  -9  -8   4       46.88       43.24      4.61 o
  -8  -8   4      299.62      294.33      9.35 o
  -7  -8   4     1279.77     1241.72     31.21 o
  -6  -8   4      549.26      514.86     14.17 o
  -5  -8   4      356.20      332.98      8.43 o
  -4  -8   4      478.49      488.47     11.26 o
  -3  -8   4     1364.54     1336.74     28.75 o
  -2  -8   4     2609.76     2576.83     54.74 o
  -1  -8   4      583.09      570.01     13.97 o
   0  -8   4       16.57       23.62      3.39 o
   1  -8   4      658.16      648.62     14.43 o
   2  -8   4     2535.18     2505.87     54.42 o
   3  -8   4     1025.89     1020.64     26.74 o
   4  -8   4       61.67       56.63      4.85 o
   5  -8   4      277.29      277.62     17.93 o
   6  -8   4      464.91      457.68     27.28 o
 -10  -7   4      162.40      156.45      7.80 o
  -9  -7   4      623.08      625.91     25.49 o
  -8  -7   4      518.67      499.07     14.39 o
  -7  -7   4       32.59       35.94      2.93 o
  -6  -7   4      418.71      407.14      9.69 o
  -5  -7   4     1980.98     1955.88     42.03 o
  -4  -7   4     1441.97     1404.85     30.58 o
  -3  -7   4      443.00      431.53      9.87 o
  -2  -7   4      151.31      162.35      3.96 o
  -1  -7   4     1227.91     1229.81     30.69 o
   0  -7   4     3241.74     3340.63     73.59 o
   1  -7   4      738.03      759.51     17.14 o
   2  -7   4       14.01       17.58      1.39 o
   3  -7   4      721.46      691.34     18.54 o
   4  -7   4     1041.60     1038.05     34.35 o
   5  -7   4      972.14      966.92     52.19 o
   6  -7   4      173.30      168.25     12.01 o
 -10  -6   4      162.81      174.40      7.99 o
  -9  -6   4       20.25       22.03      3.02 o
  -8  -6   4      633.00      628.63     18.37 o
  -7  -6   4      710.15      715.76     16.80 o
  -6  -6   4     1525.14     1486.63     31.79 o
  -5  -6   4      320.52      321.00      6.90 o
  -4  -6   4      193.20      198.75      4.63 o
  -3  -6   4     2505.72     2480.95     47.89 o
  -2  -6   4     3176.51     3189.37     55.36 o
  -1  -6   4     1141.27     1085.28     23.44 o
   0  -6   4       62.75       62.73      2.42 o
   1  -6   4      831.54      811.97     18.69 o
   2  -6   4     1876.95     1915.34     41.02 o
   3  -6   4     2058.29     2034.44     52.47 o
   4  -6   4      283.20      281.43     16.72 o
   5  -6   4       88.05       91.95      7.83 o
   6  -6   4      811.98      790.53     44.20 o
 -11  -5   4        7.56        4.84      2.59 o
 -10  -5   4      580.40      573.05     19.48 o
  -9  -5   4      450.72      439.23     13.45 o
  -8  -5   4      652.47      627.97     15.11 o
  -7  -5   4        9.89       15.93      3.34 o
  -6  -5   4      889.68      845.79     18.78 o
  -5  -5   4     2319.49     2321.96     43.46 o
  -4  -5   4     1691.13     1694.64     30.69 o
  -3  -5   4      350.21      319.09      6.70 o
  -2  -5   4      106.02      111.57      2.74 o
  -1  -5   4     3036.87     3222.85     67.49 o
   0  -5   4     3335.31     3408.91     72.26 o
   1  -5   4     2021.56     1981.39     35.55 o
   2  -5   4       90.59       86.69      2.80 o
   3  -5   4      867.29      858.26     21.97 o
   4  -5   4     1897.55     1903.58     63.30 o
   5  -5   4     1207.73     1205.79     57.36 o
   6  -5   4      218.90      222.01     13.82 o
   7  -5   4      206.23      213.07     14.14 o
 -11  -4   4      458.28      465.89     14.29 o
 -10  -4   4      327.68      346.44     10.91 o
  -9  -4   4       12.98       14.29      2.20 o
  -8  -4   4      664.58      660.98     17.15 o
  -7  -4   4     2103.62     2012.37     46.24 o
  -6  -4   4     1807.77     1825.87     39.51 o
  -5  -4   4      562.81      525.56     11.28 o
  -4  -4   4      181.52      181.89      4.36 o
  -3  -4   4     4932.50     5306.64     93.21 o
  -2  -4   4     3181.88     3372.69     58.46 o
  -1  -4   4     1287.41     1262.28     28.20 o
   0  -4   4       65.85       71.01      2.16 o
   1  -4   4     1572.97     1608.60     28.08 o
   2  -4   4     2153.23     2147.58     38.75 o
   3  -4   4     1903.46     1954.31     43.03 o
   4  -4   4      232.43      224.01     13.60 o
   5  -4   4      278.58      283.97     15.82 o
   6  -4   4      649.13      657.54     35.75 o
   7  -4   4      912.17      895.12     46.43 o
 -11  -3   4       17.77       16.89      2.50 o
 -10  -3   4      220.38      231.17      8.11 o
  -9  -3   4      863.26      876.94     23.52 o
  -8  -3   4      374.54      378.68      9.19 o
  -7  -3   4      187.58      181.57      5.37 o
  -6  -3   4      800.04      772.65     15.92 o
  -5  -3   4     2316.73     2298.03     40.73 o
  -4  -3   4     1928.33     1895.37     32.90 o
  -3  -3   4     1056.61      979.16     18.21 o
  -2  -3   4      651.06      635.68     11.82 o
  -1  -3   4     2409.31     2479.74     49.85 o
   0  -3   4     4166.84     4261.47     75.13 o
   1  -3   4     2285.50     2264.77     40.18 o
   2  -3   4      214.04      216.91      4.21 o
   3  -3   4     1155.40     1159.47     31.76 o
   4  -3   4     1609.84     1638.77     57.12 o
   5  -3   4     1885.23     1873.24     95.60 o
   6  -3   4      367.35      363.44     19.45 o
   7  -3   4       21.90       20.04      3.50 o
 -11  -2   4      685.37      732.18     25.27 o
 -10  -2   4      138.35      144.65      5.86 o
  -9  -2   4       81.13       83.28      4.68 o
  -8  -2   4      351.37      341.27      8.76 o
  -7  -2   4     2945.42     2954.44     57.33 o
  -6  -2   4     1061.73     1016.28     19.54 o
  -5  -2   4      610.90      575.75     11.02 o
  -4  -2   4     2071.14     2236.14     39.38 o
  -3  -2   4     1221.77     1179.86     22.01 o
  -2  -2   4     5990.22     6384.41    110.63 o
  -1  -2   4     2467.22     2459.42     51.82 o
   0  -2   4      636.80      658.12     11.99 o
   1  -2   4     2188.49     2228.86     39.64 o
   2  -2   4     5441.26     5556.80    139.59 o
   3  -2   4      724.19      741.44     20.23 o
   4  -2   4      387.41      381.58     14.40 o
   5  -2   4      587.31      563.91     20.44 o
   6  -2   4     1213.12     1128.81     56.50 o
   7  -2   4      746.35      707.44     39.02 o
 -11  -1   4       42.86       47.56      4.84 o
 -10  -1   4      513.88      522.98     15.51 o
  -9  -1   4     1016.84     1026.96     27.93 o
  -8  -1   4     1532.05     1541.81     33.37 o
  -7  -1   4      101.05      100.06      3.43 o
  -6  -1   4      633.25      620.31     17.01 o
  -5  -1   4     3205.79     3352.12     63.29 o
  -4  -1   4     6304.38     6841.35    121.35 o
  -3  -1   4     1540.04     1545.66     26.70 o
  -2  -1   4      972.69     1008.01     18.40 o
  -1  -1   4     2571.54     2567.55     51.47 o
   0  -1   4     2787.11     2757.66     48.72 o
   1  -1   4     2187.28     2183.64     38.13 o
   2  -1   4      178.88      179.14      3.72 o
   3  -1   4      441.89      407.65      9.23 o
   4  -1   4     2190.43     2181.52     76.67 o
   5  -1   4     1620.86     1671.20     56.18 o
   6  -1   4      219.01      220.94      8.94 o
   7  -1   4       49.17       51.43      5.05 o
 -11   0   4      333.21      337.89     13.47 o
 -10   0   4      184.68      190.36      6.99 o
  -9   0   4       53.95       53.52      3.66 o
  -8   0   4      724.69      716.20     16.59 o
  -7   0   4      514.25      523.83     10.94 o
  -6   0   4     2463.59     2475.51     47.56 o
  -5   0   4      991.06     1144.33     22.97 o
  -4   0   4       35.43       46.96      1.79 o
  -3   0   4     4583.28     4814.60     85.51 o
  -2   0   4     3201.45     3302.92     54.19 o
  -1   0   4     1524.08     1503.89     24.75 o
   0   0   4      129.44      123.61      2.61 o
   1   0   4     5596.77     5789.07    165.18 o
   2   0   4     4019.69     4197.07    103.01 o
   3   0   4     2685.91     2619.54     57.33 o
   4   0   4        0.98        5.64      0.89 o
   5   0   4       59.03       65.21      3.23 o
   6   0   4     1329.62     1324.72     46.10 o
   7   0   4     1028.03     1055.92     37.18 o
 -11   1   4       34.91       32.65      3.83 o
 -10   1   4      529.60      552.36     15.60 o
  -9   1   4     1047.98     1060.90     27.98 o
  -8   1   4     1470.11     1480.16     29.49 o
  -7   1   4       97.72      106.49      3.67 o
  -6   1   4      658.65      658.86     13.07 o
  -5   1   4     3114.26     3222.95     63.10 o
  -4   1   4     6286.32     6864.60    121.29 o
  -3   1   4     1556.64     1593.86     28.26 o
  -2   1   4     1029.87     1063.84     18.86 o
  -1   1   4     2638.17     2687.27     43.23 o
   0   1   4     2865.53     2810.46     49.53 o
   1   1   4     2205.46     2157.99     54.35 o
   2   1   4      179.31      182.46      4.37 o
   4   1   4     2258.76     2312.18     89.59 o
   5   1   4     1579.40     1583.05     42.32 o
   6   1   4      224.49      229.43      8.42 o
   7   1   4       51.28       53.84      2.54 o
 -11   2   4      677.26      704.80     25.08 o
 -10   2   4      119.94      121.86      7.14 o
  -9   2   4       78.50       77.60      4.27 o
  -8   2   4      334.41      332.80      7.51 o
  -7   2   4     2981.40     3011.14     57.38 o
  -6   2   4     1212.54     1166.68     19.09 o
  -5   2   4      612.46      581.60     11.02 o
  -4   2   4     2024.68     2136.00     39.27 o
  -3   2   4     1281.21     1243.40     22.12 o
  -2   2   4     5892.49     6119.34    103.63 o
  -1   2   4     2488.96     2503.17     44.18 o
   0   2   4      623.91      654.87     13.17 o
   1   2   4     2214.76     2307.11     70.04 o
   2   2   4     5156.12     5345.63    155.17 o
   3   2   4      719.62      714.79     30.35 o
   4   2   4      411.97      404.32     16.79 o
   5   2   4      560.34      558.40     23.68 o
   7   2   4      776.60      790.86     30.27 o
 -11   3   4       16.75       16.29      3.31 o
 -10   3   4      234.15      235.59     10.28 o
  -9   3   4      858.25      847.52     23.32 o
  -8   3   4      324.91      324.81      8.74 o
  -7   3   4      174.36      169.68      4.49 o
  -6   3   4      793.84      798.74     15.89 o
  -5   3   4     2260.49     2211.95     44.69 o
  -4   3   4     1776.66     1743.95     32.66 o
  -3   3   4     1065.78     1016.10     19.56 o
  -2   3   4      661.40      665.64     11.67 o
  -1   3   4     2506.46     2597.10     41.97 o
   0   3   4     4127.03     4281.46     69.89 o
   1   3   4     2295.39     2317.56     70.97 o
   2   3   4      206.68      209.10      6.10 o
   3   3   4     1227.91     1164.42     47.69 o
   4   3   4     1643.07     1630.26     66.68 o
   5   3   4     1909.95     2004.08     78.90 o
   6   3   4      333.66      333.65     15.58 o
 -11   4   4      473.43      479.91     17.76 o
 -10   4   4      325.12      325.57     13.32 o
  -9   4   4       12.16       11.68      1.91 o
  -8   4   4      609.83      593.78     14.68 o
  -7   4   4     2234.22     2224.60     41.38 o
  -6   4   4     1827.84     1793.29     35.20 o
  -5   4   4      585.20      567.03     11.13 o
  -4   4   4      237.15      233.67      5.50 o
  -3   4   4     4898.94     5207.29     99.96 o
  -2   4   4     3210.10     3342.05     56.13 o
  -1   4   4     1341.03     1324.31     22.10 o
   0   4   4       65.67       68.08      1.65 o
   1   4   4     1507.63     1533.45     33.71 o
   2   4   4     2287.33     2298.13     57.95 o
   3   4   4     1825.56     1820.53     59.59 o
   4   4   4      261.56      243.03     11.31 o
   5   4   4      260.79      256.82     12.70 o
   6   4   4      679.69      708.44     29.41 o
 -11   5   4        4.32        1.07      2.77 o
 -10   5   4      604.99      582.49     32.32 o
  -9   5   4      449.48      456.82     13.21 o
  -8   5   4      639.49      637.13     14.97 o
  -7   5   4        8.69       15.90      1.59 o
  -6   5   4      890.21      866.94     17.31 o
  -5   5   4     2197.19     2170.39     40.27 o
  -4   5   4     1772.18     1704.76     30.77 o
  -3   5   4      383.14      358.00      6.81 o
  -2   5   4      123.26      128.17      2.77 o
  -1   5   4     2957.17     3102.18     52.62 o
   0   5   4     3266.07     3357.74     59.95 o
   1   5   4     2055.94     2026.31     35.04 o
   2   5   4       91.43       94.66      3.36 o
   3   5   4      842.56      830.74     22.73 o
   4   5   4     1922.24     1966.23     51.04 o
   5   5   4     1135.47     1090.82     40.37 o
   6   5   4      209.63      207.74     11.04 o
   7   5   4      200.95      218.03     11.28 o
 -10   6   4      168.16      172.20      9.56 o
  -9   6   4       20.59       22.48      2.55 o
  -8   6   4      614.76      601.14     14.63 o
  -7   6   4      691.56      721.54     14.84 o
  -6   6   4     1552.96     1493.56     32.80 o
  -5   6   4      277.03      272.28      5.80 o
  -4   6   4      166.30      170.30      4.47 o
  -3   6   4     2523.84     2499.84     44.63 o
  -2   6   4     3169.49     3155.77     53.13 o
  -1   6   4     1094.29     1053.23     18.23 o
   0   6   4       57.79       60.41      2.21 o
   1   6   4      868.94      862.70     17.19 o
   2   6   4     1868.78     1883.69     50.29 o
   3   6   4     2072.52     2092.51     54.60 o
   4   6   4      283.49      282.23      7.26 o
   5   6   4       81.81       79.45      3.18 o
   6   6   4      847.53      861.16     22.89 o
 -10   7   4      168.08      163.70      8.30 o
  -9   7   4      608.26      599.90     21.73 o
  -8   7   4      556.19      554.62     13.06 o
  -7   7   4       34.44       38.92      2.66 o
  -6   7   4      431.58      412.49      9.02 o
  -5   7   4     2000.04     2009.84     38.73 o
  -4   7   4     1487.22     1451.93     28.16 o
  -3   7   4      448.65      422.74      8.48 o
  -2   7   4      142.40      149.73      3.69 o
  -1   7   4     1256.70     1269.17     24.66 o
   0   7   4     3333.28     3499.41     61.37 o
   1   7   4      738.61      758.82     15.71 o
   2   7   4       12.97       14.42      1.96 o
   3   7   4      725.50      691.96     19.17 o
   4   7   4      988.47      984.79     27.24 o
   5   7   4     1024.57     1019.09     27.39 o
   6   7   4      164.90      161.54      5.55 o
  -9   8   4       47.64       47.82      4.52 o
  -8   8   4      306.22      311.71      8.36 o
  -7   8   4     1265.53     1249.66     28.34 o
  -6   8   4      529.32      534.94     11.34 o
  -5   8   4      355.12      347.30      7.75 o
  -4   8   4      476.41      478.18      9.63 o
  -3   8   4     1354.85     1345.93     26.47 o
  -2   8   4     2608.55     2647.35     50.49 o
  -1   8   4      513.39      506.98     10.23 o
   0   8   4       16.51       20.45      1.90 o
   1   8   4      606.04      593.07     14.35 o
   2   8   4     2532.96     2537.55     63.86 o
   3   8   4     1016.39     1013.37     29.99 o
   4   8   4       57.51       55.83      3.71 o
   5   8   4      293.81      293.52     10.79 o
   6   8   4      478.31      484.30     16.62 o
  -9   9   4      376.01      378.05     14.63 o
  -8   9   4      295.44      303.05      8.49 o
  -7   9   4       55.08       56.53      3.33 o
  -6   9   4      304.98      296.00      8.00 o
  -5   9   4      911.53      887.08     17.97 o
  -4   9   4     1390.45     1374.71     27.63 o
  -3   9   4      383.79      379.36      8.12 o
  -2   9   4       70.22       73.60      3.07 o
  -1   9   4     1035.46     1025.14     20.71 o
   0   9   4     2167.72     2216.46     47.86 o
   1   9   4     1031.39     1004.45     25.61 o
   2   9   4        6.91        8.87      1.43 o
   3   9   4      139.84      164.99     13.31 o
   4   9   4     1022.37      990.08     35.18 o
   5   9   4      786.63      800.88     27.20 o
  -8  10   4      301.41      310.27      8.68 o
  -7  10   4      630.04      646.92     15.48 o
  -6  10   4      848.61      849.94     20.16 o
  -5  10   4       41.70       33.30      2.30 o
  -4  10   4      196.16      193.15      5.57 o
  -3  10   4     1291.07     1296.57     24.87 o
  -2  10   4      960.80      947.82     19.50 o
  -1  10   4      652.45      630.24     15.74 o
   0  10   4       45.98       40.00      2.57 o
   1  10   4      607.47      609.71     16.74 o
   2  10   4      927.63      900.34     24.45 o
   3  10   4      775.29      751.72     25.47 o
   4  10   4       77.03       73.22      4.73 o
  -7  11   4       13.57       14.69      2.42 o
  -6  11   4       99.67       94.16      4.61 o
  -5  11   4      891.39      904.07     23.70 o
  -4  11   4      953.33      935.20     21.06 o
  -3  11   4      327.61      331.83      8.95 o
  -2  11   4      159.00      151.68      4.58 o
  -1  11   4     1331.77     1327.12     29.94 o
   0  11   4      980.59      984.20     22.99 o
   1  11   4      861.24      874.95     23.45 o
   2  11   4       52.02       57.16      6.48 o
   3  11   4      485.12      462.18     17.17 o
   4  11   4      704.09      707.14     30.95 o
  -6  12   4      413.98      408.33     12.37 o
  -5  12   4       70.12       65.14      4.04 o
  -4  12   4      322.01      334.72      8.72 o
  -3  12   4      784.90      792.93     18.14 o
  -2  12   4      671.45      668.23     17.83 o
  -1  12   4      235.68      231.28      6.89 o
   0  12   4       18.70       19.39      2.04 o
   1  12   4      586.66      591.09     17.19 o
   2  12   4      615.44      607.28     17.21 o
   3  12   4      593.83      601.09     21.24 o
  -5  13   4      404.24      416.44     12.44 o
  -4  13   4      506.09      510.41     14.55 o
  -3  13   4      385.15      369.70     11.48 o
  -2  13   4       71.88       72.52      4.11 o
  -1  13   4      256.13      260.11      8.60 o
   0  13   4     1073.35     1091.86     29.46 o
   1  13   4      293.25      289.22      9.79 o
  -4 -13   5      425.96      419.90     12.48 o
  -3 -13   5       34.44       38.23      3.48 o
  -2 -13   5      116.70      125.34      5.40 o
  -1 -13   5      730.50      744.70     20.03 o
   0 -13   5      772.84      782.54     20.68 o
  -6 -12   5      122.44      125.01      5.60 o
  -5 -12   5       29.30       28.12      2.36 o
  -4 -12   5      211.06      212.89      7.50 o
  -3 -12   5      821.14      816.06     21.93 o
  -2 -12   5      700.46      709.70     19.19 o
  -1 -12   5        3.20        1.27      2.71 o
   0 -12   5       48.78       53.10      3.73 o
   1 -12   5      782.32      787.93     26.05 o
  -7 -11   5      114.75      113.92      5.24 o
  -6 -11   5      604.31      603.00     16.19 o
  -5 -11   5      758.56      753.24     17.81 o
  -4 -11   5      367.58      359.62      9.32 o
  -3 -11   5       31.30       28.81      2.70 o
  -2 -11   5      559.32      561.98     15.37 o
  -1 -11   5      914.14      904.66     23.54 o
   0 -11   5      827.59      818.85     21.58 o
   1 -11   5      135.12      135.83      5.42 o
   2 -11   5       69.89       75.83      4.88 o
   3 -11   5      546.23      559.59     27.73 o
  -8 -10   5      416.90      425.69     12.12 o
  -7 -10   5      542.65      536.11     15.46 o
  -6 -10   5      240.08      240.21      7.89 o
  -5 -10   5       26.91       27.31      2.16 o
  -4 -10   5      392.13      386.78      9.76 o
  -3 -10   5     1175.49     1169.04     24.60 o
  -2 -10   5      825.54      811.66     20.29 o
  -1 -10   5      316.98      299.31      9.24 o
   0 -10   5      147.74      162.09      5.81 o
   1 -10   5      921.84      923.54     23.02 o
   2 -10   5      779.47      784.81     24.89 o
   3 -10   5       95.55       89.83      8.73 o
  -9  -9   5      376.96      391.63     12.12 o
  -8  -9   5      122.22      121.01      5.24 o
  -7  -9   5       28.09       28.94      3.29 o
  -6  -9   5      881.93      898.14     20.21 o
  -5  -9   5     1365.05     1392.82     29.80 o
  -4  -9   5      647.66      612.99     14.48 o
  -3  -9   5       50.25       49.87      2.71 o
  -2  -9   5      687.09      672.74     18.28 o
  -1  -9   5     1336.88     1344.41     34.17 o
   0  -9   5     1450.22     1432.30     35.04 o
   1  -9   5      167.60      159.80      4.95 o
   2  -9   5      169.79      178.10      6.16 o
   3  -9   5      819.80      837.03     29.84 o
   4  -9   5     1338.53     1348.94     46.73 o
 -10  -8   5        7.20        7.98      2.99 o
  -9  -8   5       76.77       73.11      4.39 o
  -8  -8   5      581.02      547.89     15.83 o
  -7  -8   5      763.17      739.87     19.46 o
  -6  -8   5      199.12      195.31      5.97 o
  -5  -8   5        9.94       12.86      1.64 o
  -4  -8   5      574.98      559.96     12.33 o
  -3  -8   5     1918.13     1930.13     39.71 o
  -2  -8   5     1191.84     1169.01     30.26 o
  -1  -8   5      339.97      319.42      8.05 o
   0  -8   5      902.44      880.61     19.61 o
   1  -8   5     1262.68     1267.79     28.20 o
   2  -8   5     1158.01     1171.18     30.28 o
   3  -8   5      396.54      394.47     14.70 o
   4  -8   5       70.43       74.44      5.56 o
   5  -8   5      224.37      226.96     14.97 o
 -10  -7   5      389.94      386.71     14.77 o
  -9  -7   5      618.25      601.74     16.27 o
  -8  -7   5      207.94      213.97      7.29 o
  -7  -7   5       66.20       64.37      2.95 o
  -6  -7   5      939.51      912.70     19.92 o
  -5  -7   5     1366.94     1313.61     29.81 o
  -4  -7   5     1238.17     1197.38     24.94 o
  -3  -7   5      129.97      122.41      3.89 o
  -2  -7   5      926.34      916.16     23.32 o
  -1  -7   5     1549.78     1562.30     34.68 o
   0  -7   5      675.27      676.85     15.01 o
   1  -7   5      807.20      775.32     17.88 o
   2  -7   5       84.35       85.42      3.74 o
   3  -7   5      838.92      870.65     31.11 o
   4  -7   5     1000.36      955.68     52.55 o
   5  -7   5      386.37      363.37     22.81 o
 -10  -6   5       43.29       52.50      4.87 o
  -9  -6   5      183.27      176.23      8.14 o
  -8  -6   5      812.64      796.61     20.88 o
  -7  -6   5      838.99      842.94     18.06 o
  -6  -6   5      811.26      771.32     17.45 o
  -5  -6   5      220.45      220.66      5.97 o
  -4  -6   5     2297.50     2326.16     48.06 o
  -3  -6   5     1583.17     1574.48     31.19 o
  -2  -6   5     2038.53     2068.35     48.50 o
  -1  -6   5      383.87      377.40      9.65 o
   0  -6   5      551.48      553.00     13.60 o
   1  -6   5     3818.13     3945.82     85.07 o
   2  -6   5     1743.96     1728.10     44.93 o
   3  -6   5      497.19      513.46     17.99 o
   4  -6   5        5.71       16.53      3.66 o
   5  -6   5      898.80      874.62     45.61 o
   6  -6   5      935.04      899.26     47.75 o
 -11  -5   5      108.63      110.04      6.57 o
 -10  -5   5      588.61      589.08     19.86 o
  -9  -5   5      556.22      546.96     13.35 o
  -8  -5   5      173.69      171.89      6.43 o
  -7  -5   5      191.52      192.48      5.20 o
  -6  -5   5      466.08      451.92     11.88 o
  -5  -5   5     2071.95     2047.46     43.12 o
  -4  -5   5     1369.64     1328.72     26.16 o
  -3  -5   5       87.20       83.08      3.32 o
  -2  -5   5      617.55      606.35     14.02 o
  -1  -5   5     2070.41     2108.77     44.66 o
   0  -5   5     2129.37     2148.46     45.22 o
   1  -5   5      116.47      117.59      3.56 o
   2  -5   5      168.45      165.14      6.03 o
   3  -5   5     1095.10     1046.59     36.00 o
   4  -5   5     1196.27     1147.31     57.01 o
   5  -5   5      253.46      250.01     15.64 o
   6  -5   5       10.01        7.57      3.58 o
 -11  -4   5      146.66      164.25      7.80 o
 -10  -4   5       28.37       36.53      7.94 o
  -9  -4   5      159.47      160.07      5.50 o
  -8  -4   5      655.00      633.19     13.78 o
  -7  -4   5     2846.37     2893.65     61.61 o
  -6  -4   5      410.68      402.58      9.10 o
  -5  -4   5      182.38      187.49      4.74 o
  -4  -4   5     1097.64     1148.61     20.90 o
  -3  -4   5     3500.27     3601.78     68.76 o
  -2  -4   5     1857.71     1759.08     32.35 o
  -1  -4   5      306.52      309.80      6.58 o
   0  -4   5      705.04      704.22     13.00 o
   1  -4   5     1138.44     1134.57     22.80 o
   2  -4   5     3019.92     3121.49     78.54 o
   3  -4   5      625.47      612.94     33.82 o
   4  -4   5       38.63       44.66      5.22 o
   5  -4   5      468.98      468.23     25.41 o
   6  -4   5     1428.32     1393.93     70.35 o
 -11  -3   5      126.84      135.35      6.95 o
 -10  -3   5      483.64      475.75     14.09 o
  -9  -3   5      867.12      874.47     20.78 o
  -8  -3   5      113.32      113.88      3.44 o
  -7  -3   5      347.58      343.51      6.80 o
  -6  -3   5     1324.35     1309.83     27.84 o
  -5  -3   5     1881.88     1798.05     33.87 o
  -4  -3   5     1667.61     1697.23     30.25 o
  -3  -3   5       27.64       30.33      2.92 o
  -2  -3   5     1556.55     1583.50     27.16 o
  -1  -3   5     4679.52     4824.26     95.36 o
   0  -3   5     2672.01     2692.74     48.57 o
   1  -3   5      550.93      546.41     11.05 o
   2  -3   5      443.14      435.90     10.69 o
   3  -3   5     1975.81     2006.70     67.81 o
   4  -3   5     1825.89     1827.71     90.64 o
   5  -3   5      535.74      508.28     28.09 o
   6  -3   5       13.31       14.17      3.34 o
 -11  -2   5      296.89      320.44     11.23 o
 -10  -2   5      141.86      145.80      6.10 o
  -9  -2   5      324.61      312.33      8.79 o
  -8  -2   5     1142.46     1148.50     23.07 o
  -7  -2   5      586.50      566.78     12.32 o
  -6  -2   5     1729.94     1674.65     36.26 o
  -5  -2   5       65.81       73.69      2.30 o
  -4  -2   5     2106.71     2183.48     35.96 o
  -3  -2   5     2675.58     2625.66     50.58 o
  -2  -2   5     2166.28     2188.32     33.44 o
  -1  -2   5      161.50      161.02      3.99 o
   0  -2   5      326.19      332.64      6.42 o
   1  -2   5     2010.42     2042.13     36.01 o
   2  -2   5     1749.83     1756.09     40.46 o
   3  -2   5      673.73      670.12     28.46 o
   4  -2   5        1.83        3.99      2.12 o
   5  -2   5      691.02      701.68     38.03 o
   6  -2   5     1078.12     1063.91     56.42 o
 -11  -1   5      193.17      190.11      7.40 o
 -10  -1   5      811.17      812.13     22.33 o
  -9  -1   5      793.68      790.97     17.71 o
  -8  -1   5      380.74      374.32      8.82 o
  -7  -1   5      323.74      315.80      7.44 o
  -6  -1   5     2260.58     2338.94     47.84 o
  -5  -1   5     3416.65     3517.03     62.31 o
  -4  -1   5      663.96      607.19     11.26 o
  -3  -1   5       41.44       42.71      1.84 o
  -2  -1   5     1044.10     1044.14     17.41 o
  -1  -1   5     3898.76     4062.81     79.38 o
   0  -1   5     3511.33     3584.21     63.15 o
   1  -1   5      677.83      676.88     13.41 o
   2  -1   5      333.05      352.90      9.57 o
   3  -1   5     1855.07     1859.41     49.05 o
   4  -1   5     1478.62     1480.74     52.73 o
   5  -1   5      841.28      858.42     29.56 o
   6  -1   5      159.50      173.04     10.46 o
   7  -1   5      426.00      430.22     24.14 o
 -11   0   5      251.01      270.45      9.21 o
 -10   0   5      116.12      128.82      5.80 o
  -9   0   5       23.66       23.24      2.04 o
  -8   0   5      807.39      792.20     16.24 o
  -7   0   5     1841.95     1753.50     34.21 o
  -6   0   5      357.54      351.52      7.21 o
  -5   0   5      208.13      197.90      5.26 o
  -4   0   5     1164.17     1154.62     21.21 o
  -3   0   5     4409.11     4528.05     80.76 o
  -2   0   5     3231.79     3255.59     53.39 o
  -1   0   5        3.46       11.41      1.56 o
   0   0   5     1021.76     1013.77     18.19 o
   1   0   5     1577.67     1495.15     28.43 o
   2   0   5     2816.53     2897.00     75.71 o
   3   0   5     1042.34      993.87     26.40 o
   4   0   5      121.76      119.74      3.76 o
   5   0   5      724.30      740.91     26.21 o
   6   0   5      701.20      693.55     24.71 o
   7   0   5      843.82      869.65     43.70 o
 -11   1   5      200.23      186.73      7.26 o
 -10   1   5      789.55      794.73     22.25 o
  -9   1   5      698.07      694.33     20.57 o
  -8   1   5      441.69      432.74      8.99 o
  -7   1   5      356.58      345.47      7.51 o
  -6   1   5     2162.48     2221.84     40.86 o
  -5   1   5     3360.01     3445.91     62.18 o
  -4   1   5      624.96      571.48     11.18 o
  -3   1   5       43.21       42.83      1.81 o
  -2   1   5     1022.57     1026.55     17.41 o
  -1   1   5     3932.91     4096.69     79.36 o
   0   1   5     3453.31     3599.75     69.93 o
   1   1   5      664.81      651.57     12.79 o
   2   1   5      320.17      327.33      9.48 o
   3   1   5     1842.94     1871.03     49.06 o
   4   1   5     1483.14     1508.29     39.30 o
   5   1   5      786.89      803.28     28.97 o
   6   1   5      166.75      171.63      6.79 o
   7   1   5      444.38      467.64     16.55 o
 -11   2   5      309.12      305.47     12.97 o
 -10   2   5      148.32      151.83      6.20 o
  -9   2   5      357.19      350.80      8.68 o
  -8   2   5     1186.40     1155.73     23.08 o
  -7   2   5      608.26      609.11     12.38 o
  -6   2   5     1748.37     1734.34     31.16 o
  -5   2   5       73.30       82.08      2.59 o
  -4   2   5     2112.32     2168.74     42.15 o
  -3   2   5     2817.13     2809.38     46.06 o
  -2   2   5     2183.71     2185.02     39.15 o
  -1   2   5      149.05      147.86      2.96 o
   0   2   5      315.00      324.37      6.91 o
   1   2   5     1979.30     2022.44     51.20 o
   2   2   5     1856.74     1857.08     47.48 o
   3   2   5      681.35      663.89     17.83 o
   4   2   5        3.58        5.78      1.79 o
   5   2   5      738.35      769.55     23.78 o
   6   2   5     1100.35     1181.85     55.03 o
 -11   3   5      121.86      119.91      7.08 o
 -10   3   5      458.65      454.44     13.81 o
  -9   3   5      897.61      916.66     20.79 o
  -8   3   5       92.52       99.77      3.76 o
  -7   3   5      305.95      294.26      7.28 o
  -6   3   5     1282.21     1278.20     25.53 o
  -5   3   5     1997.06     1970.38     36.61 o
  -4   3   5     1615.81     1628.93     32.38 o
  -3   3   5       25.17       26.66      1.47 o
  -2   3   5     1441.36     1497.41     26.03 o
  -1   3   5     4667.39     4927.81     79.91 o
   0   3   5     2722.69     2818.21     53.90 o
   1   3   5      521.98      497.30     17.36 o
   2   3   5      465.09      462.37     12.37 o
   3   3   5     1888.86     1899.29     50.88 o
   4   3   5     1765.80     1837.27     74.59 o
   5   3   5      560.58      556.76     23.00 o
 -11   4   5      148.78      158.83      8.41 o
 -10   4   5       24.14       30.73      3.88 o
  -9   4   5      170.54      166.21      5.42 o
  -8   4   5      684.74      672.59     13.74 o
  -7   4   5     2771.97     2807.88     61.49 o
  -6   4   5      356.34      350.96      8.21 o
  -5   4   5      185.19      184.87      4.78 o
  -4   4   5     1101.13     1119.19     20.91 o
  -3   4   5     3499.03     3582.30     71.40 o
  -2   4   5     1939.15     1922.33     31.31 o
  -1   4   5      268.75      274.17      5.75 o
   0   4   5      700.74      705.88     11.88 o
   1   4   5     1148.10     1141.03     30.52 o
   2   4   5     3104.34     3122.48     81.90 o
   3   4   5      652.99      669.92     17.87 o
   4   4   5       44.69       45.65      4.32 o
   5   4   5      456.01      467.28     20.72 o
 -11   5   5      109.54      101.99      6.73 o
 -10   5   5      570.08      576.38     16.86 o
  -9   5   5      574.15      582.11     13.81 o
  -8   5   5      202.16      204.23      5.86 o
  -7   5   5      174.39      166.48      4.79 o
  -6   5   5      591.11      577.69     11.22 o
  -5   5   5     2042.07     2036.05     39.60 o
  -4   5   5     1387.90     1341.93     24.40 o
  -3   5   5       90.25       83.31      2.50 o
  -2   5   5      620.07      616.14     10.94 o
  -1   5   5     2035.15     2032.12     37.02 o
   0   5   5     2056.77     2050.98     41.66 o
   1   5   5      121.51      117.74      4.34 o
   2   5   5      135.23      136.52      4.96 o
   3   5   5     1132.89     1096.12     28.90 o
   4   5   5     1135.19     1107.72     29.86 o
   5   5   5      269.51      265.16     12.78 o
   6   5   5        9.19        7.33      2.77 o
 -10   6   5       50.67       55.78      4.12 o
  -9   6   5      208.22      211.03      6.10 o
  -8   6   5      789.07      800.87     19.87 o
  -7   6   5      774.02      776.69     16.57 o
  -6   6   5      812.55      789.28     16.08 o
  -5   6   5      218.08      219.92      5.39 o
  -4   6   5     2295.46     2250.25     44.25 o
  -3   6   5     1596.61     1618.86     29.15 o
  -2   6   5     2003.24     1969.85     38.86 o
  -1   6   5      426.53      422.15      7.99 o
   0   6   5      624.80      631.34     12.56 o
   1   6   5     3816.73     4009.68    104.52 o
   2   6   5     1755.77     1780.66     46.78 o
   3   6   5      484.18      488.72     14.03 o
   4   6   5        6.91        9.71      1.87 o
   5   6   5      890.48      874.54     26.84 o
   6   6   5      900.31      915.62     29.42 o
 -10   7   5      411.85      410.04     15.80 o
  -9   7   5      593.96      582.70     14.49 o
  -8   7   5      202.25      218.76      6.55 o
  -7   7   5       74.41       73.87      2.96 o
  -6   7   5      902.65      881.06     18.30 o
  -5   7   5     1497.19     1447.53     27.60 o
  -4   7   5     1142.52     1110.71     22.85 o
  -3   7   5      121.75      108.18      3.40 o
  -2   7   5      957.70      943.24     18.71 o
  -1   7   5     1544.00     1605.37     30.94 o
   0   7   5      616.28      620.85     14.92 o
   1   7   5      829.91      800.07     18.45 o
   2   7   5       85.78       88.45      4.81 o
   3   7   5      800.16      806.42     22.81 o
   4   7   5     1071.61     1039.12     27.73 o
   5   7   5      415.01      404.76     11.54 o
 -10   8   5        5.27        4.56      2.88 o
  -9   8   5       62.10       58.56      3.49 o
  -8   8   5      610.67      609.32     14.47 o
  -7   8   5      756.65      736.94     17.63 o
  -6   8   5      237.25      236.91      5.74 o
  -5   8   5        9.63       10.47      1.39 o
  -4   8   5      513.06      504.48     10.50 o
  -3   8   5     1841.21     1824.03     34.02 o
  -2   8   5     1302.35     1261.03     24.40 o
  -1   8   5      322.00      303.41      7.96 o
   0   8   5      858.86      840.73     19.63 o
   1   8   5     1288.82     1272.24     32.98 o
   2   8   5     1126.90     1121.58     31.41 o
   3   8   5      360.19      358.30     13.51 o
   4   8   5       78.28       82.07      4.60 o
   5   8   5      201.94      200.43      8.38 o
  -9   9   5      401.65      422.73     10.93 o
  -8   9   5      106.89      108.13      4.54 o
  -7   9   5       26.00       24.93      2.26 o
  -6   9   5      915.07      911.04     20.29 o
  -5   9   5     1322.32     1351.29     29.72 o
  -4   9   5      692.55      651.23     13.48 o
  -3   9   5       53.67       54.69      2.49 o
  -2   9   5      729.78      725.37     14.69 o
  -1   9   5     1415.20     1416.14     28.54 o
   0   9   5     1425.53     1408.58     31.76 o
   1   9   5      157.41      149.86      5.40 o
   2   9   5      148.81      148.28      7.20 o
   3   9   5      893.62      856.81     28.39 o
   4   9   5     1359.71     1390.53     44.50 o
  -8  10   5      367.20      371.84     11.79 o
  -7  10   5      562.47      580.32     15.76 o
  -6  10   5      236.96      236.05      6.83 o
  -5  10   5       24.76       24.66      2.10 o
  -4  10   5      407.17      403.84      9.86 o
  -3  10   5     1087.54     1083.19     22.63 o
  -2  10   5      781.35      749.51     18.24 o
  -1  10   5      329.70      318.60      8.30 o
   0  10   5      154.99      161.92      5.98 o
   1  10   5      888.30      878.36     24.01 o
   2  10   5      780.37      762.48     26.37 o
   3  10   5       93.45       87.18      6.89 o
  -7  11   5      117.53      120.06      5.59 o
  -6  11   5      564.12      563.35     16.19 o
  -5  11   5      807.15      808.12     18.00 o
  -4  11   5      391.30      380.29      9.49 o
  -3  11   5       35.35       33.29      2.83 o
  -2  11   5      561.52      560.36     13.86 o
  -1  11   5      913.81      914.09     21.29 o
   0  11   5      839.17      840.33     22.74 o
   1  11   5      129.40      130.01      5.16 o
   2  11   5       70.12       75.30      5.01 o
   3  11   5      532.90      525.07     19.62 o
  -6  12   5      125.08      125.82      5.61 o
  -5  12   5       34.91       30.29      2.89 o
  -4  12   5      199.46      213.57      8.65 o
  -3  12   5      853.42      853.48     22.29 o
  -2  12   5      698.88      720.66     17.39 o
  -1  12   5        0.56        0.69      1.60 o
   0  12   5       48.97       50.12      3.65 o
   1  12   5      790.09      815.18     27.92 o
  -4  13   5      409.39      416.39     15.44 o
  -3  13   5       39.43       38.87      3.28 o
  -2  13   5       96.51      100.36      5.07 o
  -1  13   5      722.41      739.34     18.07 o
   0  13   5      739.25      753.98     21.57 o
  -6 -12   6       31.39       27.54      2.87 o
  -5 -12   6      304.99      297.19      9.76 o
  -4 -12   6      583.44      591.88     16.49 o
  -3 -12   6      391.11      384.02     13.62 o
  -2 -12   6      191.79      190.51      7.01 o
  -1 -12   6        6.16        8.07      2.37 o
   0 -12   6      488.65      513.71     17.85 o
  -7 -11   6      119.36      112.41      5.26 o
  -6 -11   6      409.31      418.39     10.86 o
  -5 -11   6      374.75      374.30      9.56 o
  -4 -11   6      148.51      153.76      6.10 o
  -3 -11   6       95.42      103.85      9.48 o
  -2 -11   6      631.61      627.61     17.56 o
  -1 -11   6      773.87      772.89     20.24 o
   0 -11   6      408.83      405.70     12.02 o
   1 -11   6        6.55        9.47      2.52 o
  -8 -10   6      561.52      590.95     17.18 o
  -7 -10   6      610.71      625.88     16.91 o
  -6 -10   6       44.59       47.09      3.14 o
  -5 -10   6      294.32      295.49      7.73 o
  -4 -10   6      875.00      883.06     23.32 o
  -3 -10   6     1242.60     1254.61     31.65 o
  -2 -10   6      352.63      335.28     10.15 o
  -1 -10   6       70.42       74.27      3.95 o
   0 -10   6      340.16      354.68     10.55 o
   1 -10   6      801.70      793.59     24.66 o
   2 -10   6      726.37      725.08     36.76 o
  -9  -9   6      311.66      310.17      9.88 o
  -8  -9   6       62.36       58.80      4.12 o
  -7  -9   6      270.69      267.90      7.53 o
  -6  -9   6      616.56      602.19     13.70 o
  -5  -9   6      312.15      314.39      8.35 o
  -4  -9   6       95.67       85.36      3.89 o
  -3  -9   6       34.23       31.93      2.96 o
  -2  -9   6      999.88     1001.82     24.98 o
  -1  -9   6     1013.80     1019.24     26.00 o
   0  -9   6      443.04      426.12     11.92 o
   1  -9   6        0.80        2.14      1.73 o
   2  -9   6      471.03      486.99     16.29 o
   3  -9   6     1346.63     1368.95     45.90 o
  -9  -8   6      174.29      176.37      7.18 o
  -8  -8   6      474.77      457.91     13.59 o
  -7  -8   6      523.15      519.57     12.68 o
  -6  -8   6      180.07      169.44      5.35 o
  -5  -8   6      252.22      250.17      6.86 o
  -4  -8   6     1392.65     1336.37     29.97 o
  -3  -8   6     1485.94     1520.19     37.27 o
  -2  -8   6      234.47      235.57      7.24 o
  -1  -8   6      150.53      144.89      4.86 o
   0  -8   6      813.76      817.35     18.79 o
   1  -8   6     1194.48     1241.45     31.72 o
   2  -8   6      551.22      541.71     14.84 o
   3  -8   6      183.79      186.85      9.15 o
   4  -8   6      159.97      157.00     11.84 o
 -10  -7   6      623.91      633.62     21.55 o
  -9  -7   6      199.53      211.02      7.66 o
  -8  -7   6        0.75        5.92      2.22 o
  -7  -7   6      334.89      319.39      8.37 o
  -6  -7   6     1350.02     1366.78     33.10 o
  -5  -7   6     1450.68     1439.68     29.44 o
  -4  -7   6      210.24      206.47      7.42 o
  -3  -7   6      138.52      141.83      4.12 o
  -2  -7   6      665.48      660.84     15.02 o
  -1  -7   6     2224.96     2225.06     48.28 o
   0  -7   6     1115.68     1064.79     23.97 o
   1  -7   6        0.00        2.76      2.27 o
   2  -7   6      564.02      563.83     15.45 o
   3  -7   6      794.78      798.70     44.95 o
   4  -7   6      793.38      777.04     40.53 o
 -10  -6   6       15.50       21.44      6.56 o
  -9  -6   6      435.24      418.45     11.83 o
  -8  -6   6      545.33      544.68     12.97 o
  -7  -6   6      378.74      387.92     11.43 o
  -6  -6   6       16.76       18.14      1.84 o
  -5  -6   6      231.13      230.07      6.04 o
  -4  -6   6      867.40      844.49     19.68 o
  -3  -6   6     1868.21     1837.09     38.33 o
  -2  -6   6      178.60      172.25      5.23 o
  -1  -6   6      442.30      432.84     10.88 o
   0  -6   6      776.97      804.00     17.91 o
   1  -6   6     1324.92     1343.50     35.16 o
   2  -6   6      946.95      971.40     25.32 o
   3  -6   6       29.67       28.68      5.62 o
   4  -6   6      506.54      487.30     27.23 o
   5  -6   6      766.43      781.36     42.15 o
 -11  -5   6      401.22      415.84     15.58 o
 -10  -5   6      323.72      332.71     13.16 o
  -9  -5   6      232.01      240.74      7.10 o
  -8  -5   6      222.08      222.13      6.29 o
  -7  -5   6      645.57      634.87     16.22 o
  -6  -5   6     1842.65     1846.90     38.10 o
  -5  -5   6     1759.74     1754.11     37.31 o
  -4  -5   6      416.55      406.42      9.46 o
  -3  -5   6      291.67      284.15      6.93 o
  -2  -5   6     1989.46     1962.25     41.83 o
  -1  -5   6     2599.29     2620.56     57.07 o
   0  -5   6     1003.26      988.17     22.26 o
   1  -5   6       12.45       12.44      1.47 o
   2  -5   6      632.92      621.12     16.23 o
   3  -5   6     1342.43     1327.17     67.23 o
   4  -5   6      712.51      695.16     37.77 o
   5  -5   6      322.70      311.33     18.60 o
 -11  -4   6      196.77      207.16      9.13 o
 -10  -4   6       56.86       58.42      4.81 o
  -9  -4   6      567.74      552.22     15.10 o
  -8  -4   6     1166.01     1162.45     22.43 o
  -7  -4   6      268.74      284.67      6.67 o
  -6  -4   6      195.23      197.35      5.69 o
  -5  -4   6      267.86      269.34      7.27 o
  -4  -4   6     2487.89     2458.97     50.90 o
  -3  -4   6      724.44      709.43     14.75 o
  -2  -4   6     1239.57     1207.41     28.22 o
  -1  -4   6      252.46      252.36      6.43 o
   0  -4   6     1794.95     1815.17     35.63 o
   1  -4   6     1756.52     1823.75     47.05 o
   2  -4   6      896.81      873.54     27.91 o
   3  -4   6       45.33       39.78      5.30 o
   4  -4   6      379.33      379.50     21.67 o
   5  -4   6     1002.25      965.00     51.25 o
 -11  -3   6      249.57      241.96     10.20 o
 -10  -3   6      290.06      310.14     11.72 o
  -9  -3   6      334.41      344.50     10.36 o
  -8  -3   6        6.14        9.23      1.56 o
  -7  -3   6      315.67      299.14      8.14 o
  -6  -3   6     1730.10     1705.05     32.56 o
  -5  -3   6     1406.21     1358.27     28.38 o
  -4  -3   6      402.44      413.36      9.06 o
  -3  -3   6      508.66      508.39      8.80 o
  -2  -3   6     2835.15     2857.76     56.16 o
  -1  -3   6     1719.23     1699.40     36.63 o
   0  -3   6     1046.24     1025.00     22.34 o
   1  -3   6      127.29      114.07      4.29 o
   2  -3   6      728.44      744.14     24.06 o
   3  -3   6     1055.93     1029.64     53.55 o
   4  -3   6     1388.39     1402.23     72.28 o
   5  -3   6      200.87      194.60     12.35 o
 -11  -2   6       44.12       56.88      4.81 o
 -10  -2   6       17.24       15.88      3.26 o
  -9  -2   6      387.05      372.35      9.13 o
  -8  -2   6     1400.13     1413.70     28.05 o
  -7  -2   6      955.00      945.24     20.75 o
  -6  -2   6       34.75       35.84      2.37 o
  -5  -2   6      518.11      518.83     10.30 o
  -4  -2   6     1189.27     1164.89     23.48 o
  -3  -2   6     4919.52     5170.55     88.28 o
  -2  -2   6      729.61      690.39     14.74 o
  -1  -2   6        8.94       11.99      1.55 o
   0  -2   6     1569.69     1646.43     31.86 o
   1  -2   6     2633.36     2683.79     59.59 o
   2  -2   6     1232.91     1222.56     31.87 o
   3  -2   6      121.27      114.98      8.25 o
   4  -2   6      678.82      664.91     35.45 o
   5  -2   6      509.06      493.11     25.75 o
   6  -2   6      808.08      804.02     39.04 o
 -11  -1   6      150.28      153.37      7.38 o
 -10  -1   6      491.17      498.12     14.90 o
  -9  -1   6      497.06      508.79     11.03 o
  -8  -1   6        2.38        4.97      1.29 o
  -7  -1   6      754.38      736.21     16.17 o
  -6  -1   6      995.36      975.13     19.51 o
  -5  -1   6     1842.38     1789.73     33.31 o
  -4  -1   6      435.43      418.00      9.13 o
  -3  -1   6      641.93      649.88     13.71 o
  -2  -1   6     1607.96     1631.24     31.39 o
  -1  -1   6     2614.68     2614.40     52.80 o
   0  -1   6      657.27      645.96     13.42 o
   1  -1   6       29.58       27.57      1.83 o
   2  -1   6      485.55      495.20     13.44 o
   3  -1   6     1929.69     1951.94     51.91 o
   4  -1   6     1018.46     1031.60     36.06 o
   5  -1   6      189.11      195.05     12.59 o
   6  -1   6      213.53      220.78     13.90 o
 -11   0   6       97.76      112.51      6.49 o
 -10   0   6      104.82       94.44      4.85 o
  -9   0   6      454.63      444.91      9.92 o
  -8   0   6      793.10      809.85     16.61 o
  -7   0   6      990.81      947.08     19.21 o
  -6   0   6       32.28       31.14      3.46 o
  -5   0   6      486.01      464.39     10.30 o
  -4   0   6     4020.64     4172.24     74.51 o
  -3   0   6      991.14      976.04     19.37 o
  -2   0   6     1412.14     1411.78     23.47 o
  -1   0   6       20.26       29.43      2.39 o
   0   0   6     2432.35     2415.26     47.32 o
   1   0   6     3179.87     3189.51     89.69 o
   2   0   6      973.58     1017.21     27.25 o
   3   0   6        6.90        8.48      1.15 o
   4   0   6        4.65        6.68      2.20 o
   5   0   6     1423.04     1456.55     50.81 o
   6   0   6      698.03      682.90     34.75 o
 -11   1   6      157.04      145.84      6.35 o
 -10   1   6      504.53      505.43     14.87 o
  -9   1   6      496.18      502.02     10.97 o
  -8   1   6        2.23        7.45      1.42 o
  -7   1   6      725.06      700.20     14.83 o
  -6   1   6      991.79      957.08     19.46 o
  -5   1   6     1897.63     1888.99     35.83 o
  -4   1   6      458.17      437.00      8.56 o
  -3   1   6      688.73      697.85     16.31 o
  -2   1   6     1530.21     1527.10     26.06 o
  -1   1   6     2765.92     2786.35     52.97 o
   0   1   6      685.94      666.97     15.34 o
   1   1   6       29.04       30.42      2.18 o
   2   1   6      473.95      473.01     14.78 o
   3   1   6     1978.01     1995.55     52.03 o
   4   1   6     1018.00     1008.72     46.75 o
   5   1   6      234.41      229.92      8.53 o
   6   1   6      241.19      250.65      9.34 o
 -11   2   6       37.13       46.47      4.54 o
 -10   2   6       18.36       20.02      2.64 o
  -9   2   6      367.33      364.23      8.45 o
  -8   2   6     1421.52     1406.72     28.04 o
  -7   2   6      944.07      936.87     19.09 o
  -6   2   6       27.33       28.53      2.18 o
  -5   2   6      510.42      520.95     11.00 o
  -4   2   6     1229.61     1209.55     21.96 o
  -3   2   6     4680.25     4947.64     89.55 o
  -2   2   6      777.88      728.96     12.23 o
  -1   2   6        8.80       12.04      0.98 o
   0   2   6     1505.91     1541.46     36.18 o
   1   2   6     2605.04     2624.07     69.72 o
   2   2   6     1181.51     1156.72     31.78 o
   3   2   6      113.54      121.39      4.17 o
   4   2   6      688.00      699.02     18.67 o
   5   2   6      501.50      478.50     17.22 o
   6   2   6      758.89      729.26     42.35 o
 -11   3   6      250.96      242.88      8.72 o
 -10   3   6      311.76      306.20     10.08 o
  -9   3   6      331.63      347.25      8.12 o
  -8   3   6        6.70        8.65      1.70 o
  -7   3   6      360.37      349.32      7.69 o
  -6   3   6     1717.44     1719.70     33.67 o
  -5   3   6     1371.72     1339.96     26.57 o
  -4   3   6      456.39      461.62      8.81 o
  -3   3   6      500.49      501.35      9.83 o
  -2   3   6     3031.28     3074.32     53.12 o
  -1   3   6     1679.69     1674.10     33.37 o
   0   3   6     1028.40      992.69     23.21 o
   1   3   6      130.33      123.88      7.19 o
   2   3   6      733.06      758.68     20.48 o
   3   3   6     1067.81     1073.32     28.47 o
   4   3   6     1427.68     1464.67     38.36 o
 -11   4   6      184.88      196.67      7.69 o
 -10   4   6       50.26       51.66      4.00 o
  -9   4   6      538.68      535.69     13.41 o
  -8   4   6     1135.83     1127.81     23.12 o
  -7   4   6      274.38      282.97      6.85 o
  -6   4   6      207.42      204.05      5.23 o
  -5   4   6      309.19      308.60      6.83 o
  -4   4   6     2422.84     2388.92     43.60 o
  -3   4   6      745.02      753.59     14.88 o
  -2   4   6     1141.85     1111.68     21.04 o
  -1   4   6      223.31      234.25      4.99 o
   0   4   6     1910.91     1937.99     53.47 o
   1   4   6     1745.66     1862.70     48.96 o
   2   4   6      870.73      868.55     23.67 o
   3   4   6       50.18       45.68      2.53 o
   4   4   6      390.57      394.60     11.46 o
   5   4   6     1010.72     1030.87     41.95 o
 -11   5   6      426.52      424.24     13.29 o
 -10   5   6      339.08      356.82     11.25 o
  -9   5   6      250.42      256.25      7.26 o
  -8   5   6      217.84      218.67      5.85 o
  -7   5   6      663.76      640.28     13.59 o
  -6   5   6     1767.88     1707.12     39.03 o
  -5   5   6     1841.12     1752.33     34.45 o
  -4   5   6      400.37      394.82      9.41 o
  -3   5   6      278.14      276.06      6.45 o
  -2   5   6     1895.18     1890.17     37.18 o
  -1   5   6     2648.26     2672.52     52.87 o
   0   5   6     1047.11     1011.87     29.97 o
   1   5   6       10.33        9.87      1.58 o
   2   5   6      607.94      576.17     16.71 o
   3   5   6     1312.81     1328.12     35.58 o
   4   5   6      712.55      720.78     19.64 o
   5   5   6      298.87      304.86     10.81 o
 -10   6   6       18.13       26.09      5.13 o
  -9   6   6      384.30      370.45     10.26 o
  -8   6   6      560.28      555.16     12.03 o
  -7   6   6      416.53      407.80      9.19 o
  -6   6   6       14.59       13.85      1.74 o
  -5   6   6      210.74      204.79      5.51 o
  -4   6   6      964.70      945.92     18.36 o
  -3   6   6     1846.54     1796.74     35.40 o
  -2   6   6      197.45      186.76      4.57 o
  -1   6   6      473.10      475.35     10.93 o
   0   6   6      722.07      748.10     26.14 o
   1   6   6     1324.39     1365.78     36.58 o
   2   6   6      939.19      946.49     26.19 o
   3   6   6       32.97       34.85      2.43 o
   4   6   6      481.00      486.30     13.87 o
   5   6   6      781.71      800.05     21.69 o
 -10   7   6      608.75      619.28     21.41 o
  -9   7   6      218.62      226.03      7.63 o
  -8   7   6        1.09        2.33      1.91 o
  -7   7   6      340.07      327.02      9.85 o
  -6   7   6     1323.00     1295.16     28.77 o
  -5   7   6     1349.71     1297.00     27.47 o
  -4   7   6      228.16      225.15      5.97 o
  -3   7   6      141.10      145.63      4.13 o
  -2   7   6      612.19      613.18     15.02 o
  -1   7   6     2258.52     2226.89     48.90 o
   0   7   6     1124.90     1075.98     27.99 o
   1   7   6        0.20        2.97      1.84 o
   2   7   6      569.12      539.31     19.10 o
   3   7   6      905.28      888.44     28.45 o
   4   7   6      753.68      745.43     18.31 o
  -9   8   6      206.63      213.25      7.19 o
  -8   8   6      490.44      495.29     13.75 o
  -7   8   6      528.20      551.10     14.81 o
  -6   8   6      185.88      176.43      5.42 o
  -5   8   6      254.99      254.86      6.90 o
  -4   8   6     1450.72     1419.76     27.60 o
  -3   8   6     1540.16     1511.15     29.93 o
  -2   8   6      222.69      225.72      7.56 o
  -1   8   6      142.59      141.60      5.07 o
   0   8   6      810.93      809.75     21.86 o
   1   8   6     1164.54     1133.51     39.13 o
   2   8   6      517.59      491.31     18.30 o
   3   8   6      195.69      199.50      8.29 o
   4   8   6      143.38      146.30      6.73 o
  -9   9   6      279.64      289.85      9.77 o
  -8   9   6       65.42       64.32      5.51 o
  -7   9   6      276.86      278.10      7.72 o
  -6   9   6      567.95      550.13     13.62 o
  -5   9   6      326.27      330.38      8.40 o
  -4   9   6       69.37       71.29      3.00 o
  -3   9   6       31.98       33.78      2.49 o
  -2   9   6      958.19      959.58     22.53 o
  -1   9   6     1017.91     1036.29     25.47 o
   0   9   6      442.58      422.68     12.27 o
   1   9   6        0.79        2.35      1.85 o
   2   9   6      525.59      535.84     18.16 o
   3   9   6     1267.03     1311.84     43.50 o
  -8  10   6      613.28      648.87     17.49 o
  -7  10   6      590.31      596.04     16.99 o
  -6  10   6       42.06       43.53      2.88 o
  -5  10   6      278.25      276.30      7.76 o
  -4  10   6      888.53      908.98     20.26 o
  -3  10   6     1269.51     1259.90     28.76 o
  -2  10   6      357.49      344.80      9.10 o
  -1  10   6       70.95       70.64      3.96 o
   0  10   6      358.68      366.82     10.87 o
   1  10   6      756.44      725.31     26.09 o
   2  10   6      801.46      786.71     33.13 o
  -7  11   6      108.86      100.66      5.09 o
  -6  11   6      448.22      453.41     13.16 o
  -5  11   6      365.98      364.79      9.63 o
  -4  11   6      156.60      148.44      5.96 o
  -3  11   6       90.67       92.32      4.18 o
  -2  11   6      659.69      670.08     15.96 o
  -1  11   6      729.67      746.72     21.15 o
   0  11   6      425.22      422.58     12.48 o
   1  11   6        9.70        9.93      2.82 o
  -6  12   6       29.26       28.37      2.92 o
  -5  12   6      307.53      305.03      9.87 o
  -4  12   6      584.02      591.68     16.63 o
  -3  12   6      348.57      358.43     11.12 o
  -2  12   6      185.10      181.87      6.13 o
  -1  12   6        5.28        7.78      2.20 o
   0  12   6      478.62      493.52     19.01 o
  -6 -11   7      758.11      796.08     21.16 o
  -5 -11   7      192.86      195.24      7.42 o
  -4 -11   7        8.55        8.48      2.45 o
  -3 -11   7      467.95      468.79     13.86 o
  -2 -11   7      302.60      312.05     11.87 o
  -1 -11   7      668.55      704.56     31.02 o
  -8 -10   7      402.68      405.84     12.49 o
  -7 -10   7       23.32       28.74      2.81 o
  -6 -10   7       20.10       20.91      3.11 o
  -5 -10   7      506.17      490.63     14.12 o
  -4 -10   7      618.46      611.94     16.84 o
  -3 -10   7      383.44      392.33     13.99 o
  -2 -10   7       66.55       63.52      4.16 o
  -1 -10   7      305.12      316.24      9.84 o
   0 -10   7      614.51      614.79     20.78 o
   1 -10   7      750.77      742.43     24.98 o
  -8  -9   7       38.06       32.28      3.14 o
  -7  -9   7      367.39      375.98      9.47 o
  -6  -9   7      452.01      450.20     11.31 o
  -5  -9   7      486.27      475.33     11.71 o
  -4  -9   7       17.13       20.34      2.53 o
  -3  -9   7      276.81      286.52      8.84 o
  -2  -9   7     1276.37     1275.74     32.58 o
  -1  -9   7      586.74      581.90     15.23 o
   0  -9   7      121.20      122.15      6.45 o
   1  -9   7      178.51      183.71     10.30 o
   2  -9   7      796.40      856.43     39.36 o
  -9  -8   7      531.50      542.56     15.55 o
  -8  -8   7      355.70      351.47     10.74 o
  -7  -8   7      186.51      190.74      6.00 o
  -6  -8   7       74.48       66.69      3.88 o
  -5  -8   7      696.86      682.47     15.80 o
  -4  -8   7      973.76      995.58     25.08 o
  -3  -8   7      298.15      287.48      9.02 o
  -2  -8   7       37.80       35.79      3.12 o
  -1  -8   7      362.98      366.11     10.28 o
   0  -8   7      990.13     1031.29     27.90 o
   1  -8   7      584.27      576.53     16.26 o
   2  -8   7      311.58      304.53     12.93 o
 -10  -7   7      231.41      245.36      7.56 o
  -9  -7   7       20.68       21.63      2.64 o
  -8  -7   7      195.04      197.37      5.93 o
  -7  -7   7      688.11      688.50     16.21 o
  -6  -7   7      615.09      607.84     14.36 o
  -5  -7   7      450.51      440.40     10.41 o
  -4  -7   7      141.81      144.82      4.33 o
  -3  -7   7      714.47      703.36     18.80 o
  -2  -7   7     1479.80     1491.27     32.75 o
  -1  -7   7      661.19      647.90     15.19 o
   0  -7   7      134.43      138.00      5.59 o
   1  -7   7      205.27      209.61      6.09 o
   2  -7   7      599.32      606.89     32.48 o
   3  -7   7      885.44      880.94     46.31 o
 -10  -6   7       97.66       91.33      5.10 o
  -9  -6   7      257.67      258.68      7.58 o
  -8  -6   7      541.11      532.64     13.02 o
  -7  -6   7      430.14      439.24     10.73 o
  -6  -6   7       47.05       45.44      2.96 o
  -5  -6   7      696.17      682.10     15.85 o
  -4  -6   7     1040.00     1022.69     21.84 o
  -3  -6   7      816.98      782.69     18.43 o
  -2  -6   7       87.98       86.62      3.53 o
  -1  -6   7      229.14      247.75      6.77 o
   0  -6   7     1565.39     1547.69     40.02 o
   1  -6   7     1218.84     1248.38     32.66 o
   2  -6   7      176.62      166.00     12.26 o
   3  -6   7       17.84       13.85      3.99 o
 -11  -5   7      107.32      111.46      7.04 o
 -10  -5   7      347.00      362.21     10.74 o
  -9  -5   7       40.14       48.45      3.74 o
  -8  -5   7      275.55      256.41      6.43 o
  -7  -5   7      581.87      566.98     13.53 o
  -6  -5   7     1214.64     1184.04     26.09 o
  -5  -5   7      157.35      160.88      5.19 o
  -4  -5   7        3.92        5.28      1.15 o
  -3  -5   7     1456.33     1447.31     31.71 o
  -2  -5   7     1219.56     1215.08     27.86 o
  -1  -5   7     1181.70     1150.19     22.39 o
   0  -5   7       58.07       61.34      3.62 o
   1  -5   7      128.37      138.13      5.09 o
   2  -5   7      977.70      973.03     50.81 o
   3  -5   7     1255.44     1245.42     62.14 o
   4  -5   7      236.07      224.48     15.54 o
 -11  -4   7       85.45       92.01      6.16 o
 -10  -4   7      286.76      271.95      9.11 o
  -9  -4   7      410.51      400.92     10.12 o
  -8  -4   7      834.57      836.79     18.92 o
  -7  -4   7      194.26      186.94      5.11 o
  -6  -4   7       21.44       28.30      2.68 o
  -5  -4   7     1086.78     1042.90     19.95 o
  -4  -4   7     1603.09     1574.65     28.17 o
  -3  -4   7     1348.24     1247.29     24.94 o
  -2  -4   7       99.16       92.04      3.13 o
  -1  -4   7      427.19      423.71     10.46 o
   0  -4   7      998.59     1017.70     26.55 o
   1  -4   7     1729.88     1745.63     48.51 o
   2  -4   7      112.84      100.66      8.57 o
   3  -4   7       36.80       35.69      5.70 o
   4  -4   7      330.88      331.97     20.16 o
 -11  -3   7      369.25      363.84     13.59 o
 -10  -3   7      333.32      349.64     10.35 o
  -9  -3   7       76.39       84.78      3.64 o
  -8  -3   7      122.17      116.25      4.10 o
  -7  -3   7      789.71      742.55     17.16 o
  -6  -3   7      820.02      833.45     19.33 o
  -5  -3   7      808.24      782.19     16.81 o
  -4  -3   7      241.54      241.64      6.03 o
  -3  -3   7      298.95      302.06      8.05 o
  -2  -3   7     2667.14     2657.69     57.44 o
  -1  -3   7      888.78      912.30     20.30 o
   0  -3   7      278.61      271.52     10.40 o
   1  -3   7      335.95      335.09     12.13 o
   2  -3   7     1387.81     1342.08     70.28 o
   3  -3   7     1251.76     1203.50     63.69 o
   4  -3   7      552.85      510.90     29.07 o
 -11  -2   7        4.82       11.71      4.76 o
 -10  -2   7      154.71      148.49      5.87 o
  -9  -2   7      516.79      504.56     12.54 o
  -8  -2   7      547.28      544.72     12.82 o
  -7  -2   7      584.25      578.42     13.46 o
  -6  -2   7      499.90      460.91     10.94 o
  -5  -2   7      708.40      685.47     15.00 o
  -4  -2   7     2496.47     2476.79     47.73 o
  -3  -2   7     1412.14     1430.46     28.95 o
  -2  -2   7       29.66       31.20      2.12 o
  -1  -2   7      491.15      498.24     13.60 o
   0  -2   7     2002.82     2018.27     51.21 o
   1  -2   7      762.64      771.92     25.68 o
   2  -2   7      436.49      442.69     14.56 o
   3  -2   7       81.24       79.70      6.77 o
   4  -2   7      561.89      557.17     29.07 o
 -11  -1   7      674.30      693.82     22.48 o
 -10  -1   7      351.46      373.06     11.22 o
  -9  -1   7       20.45       26.46      2.08 o
  -8  -1   7       65.17       61.89      3.10 o
  -7  -1   7     1031.15     1007.99     22.27 o
  -6  -1   7     1572.96     1556.74     33.25 o
  -5  -1   7      386.54      389.15      9.02 o
  -4  -1   7      199.15      190.11      4.88 o
  -3  -1   7      796.06      798.46     16.35 o
  -2  -1   7     1579.90     1592.68     34.01 o
  -1  -1   7     2039.52     2017.28     43.30 o
   0  -1   7      514.00      475.71     15.16 o
   1  -1   7      324.24      330.56     11.75 o
   2  -1   7     1263.17     1256.59     41.06 o
   3  -1   7      709.92      695.20     37.04 o
   4  -1   7      198.67      185.52     11.36 o
   5  -1   7        7.03        6.03      2.69 o
 -11   0   7       45.01       58.25      5.34 o
 -10   0   7       15.80       15.71      1.80 o
  -9   0   7      498.19      476.67     11.47 o
  -8   0   7      789.44      771.24     17.43 o
  -7   0   7       25.48       42.97      3.06 o
  -6   0   7       16.95       19.32      1.75 o
  -5   0   7     1993.05     1994.44     38.95 o
  -4   0   7     1427.80     1370.69     27.04 o
  -3   0   7     1097.03     1082.00     21.33 o
  -2   0   7       25.22       36.25      3.06 o
  -1   0   7     1673.74     1629.69     35.45 o
   0   0   7      811.43      822.84     22.70 o
   1   0   7     1968.93     2059.23     54.60 o
   2   0   7      363.10      370.36     10.73 o
   3   0   7       15.34       19.58      3.46 o
   4   0   7     1127.43     1126.24     56.40 o
   5   0   7     1167.27     1088.95     54.62 o
 -11   1   7      635.65      634.64     22.26 o
 -10   1   7      365.01      389.11     11.07 o
  -9   1   7       15.89       23.68      2.30 o
  -8   1   7       68.55       59.66      3.02 o
  -7   1   7     1011.89     1012.75     22.24 o
  -6   1   7     1588.49     1545.40     33.24 o
  -5   1   7      361.20      356.53      8.26 o
  -4   1   7      201.89      193.51      5.56 o
  -3   1   7      842.56      826.39     16.45 o
  -2   1   7     1521.66     1520.80     33.88 o
  -1   1   7     2027.44     1981.87     45.39 o
   0   1   7      481.60      437.91     15.73 o
   1   1   7      316.89      345.45     10.13 o
   2   1   7     1305.34     1329.04     34.89 o
   3   1   7      728.80      731.52     19.82 o
   4   1   7      197.60      184.60      7.72 o
   5   1   7        5.77        7.74      2.44 o
 -11   2   7        3.65        9.42      2.73 o
 -10   2   7      159.05      145.31      5.63 o
  -9   2   7      546.93      557.55     12.72 o
  -8   2   7      563.00      539.16     12.78 o
  -7   2   7      581.45      575.18     13.41 o
  -6   2   7      493.16      458.99     10.93 o
  -5   2   7      653.04      636.98     13.70 o
  -4   2   7     2466.59     2457.46     47.72 o
  -3   2   7     1560.79     1542.23     29.20 o
  -2   2   7       36.25       32.83      2.91 o
  -1   2   7      447.14      452.00     13.68 o
   0   2   7     1982.58     1985.92     53.34 o
   1   2   7      800.39      810.25     21.89 o
   2   2   7      433.06      431.09     12.47 o
   3   2   7       78.64       84.89      4.58 o
   4   2   7      531.53      541.44     19.79 o
 -11   3   7      353.09      360.66     13.56 o
 -10   3   7      300.99      316.17      9.95 o
  -9   3   7       75.34       87.40      3.68 o
  -8   3   7      102.56       93.57      3.86 o
  -7   3   7      805.10      771.17     17.20 o
  -6   3   7      876.52      907.68     19.43 o
  -5   3   7      768.07      717.09     15.35 o
  -4   3   7      248.87      256.78      6.02 o
  -3   3   7      327.49      321.02      7.06 o
  -2   3   7     2633.87     2650.23     51.12 o
  -1   3   7      873.31      888.65     21.14 o
   0   3   7      273.45      259.42      8.37 o
   1   3   7      361.17      356.55     10.44 o
   2   3   7     1370.93     1421.59     37.57 o
   3   3   7     1279.34     1287.54     33.98 o
   4   3   7      559.22      559.00     19.80 o
 -11   4   7       92.02       99.97      6.03 o
 -10   4   7      310.54      292.97      8.98 o
  -9   4   7      416.86      404.95     10.16 o
  -8   4   7      826.93      833.82     18.91 o
  -7   4   7      192.30      193.87      5.69 o
  -6   4   7       30.50       34.01      2.43 o
  -5   4   7      991.87      979.70     22.98 o
  -4   4   7     1637.40     1591.49     31.21 o
  -3   4   7     1332.71     1288.69     25.09 o
  -2   4   7      100.29       91.99      3.25 o
  -1   4   7      436.64      440.88     12.29 o
   0   4   7      986.15      984.69     27.59 o
   1   4   7     1728.27     1707.11     58.44 o
   2   4   7      118.58      114.06      4.51 o
   3   4   7       37.99       40.79      2.77 o
   4   4   7      345.34      357.61     10.39 o
 -11   5   7      122.03      129.86      7.21 o
 -10   5   7      321.91      319.58     10.33 o
  -9   5   7       42.93       49.11      4.16 o
  -8   5   7      272.53      252.19      7.12 o
  -7   5   7      587.96      576.12     13.53 o
  -6   5   7     1244.00     1197.79     26.09 o
  -5   5   7      189.40      194.40      5.06 o
  -4   5   7        2.90        5.91      1.23 o
  -3   5   7     1447.20     1411.62     28.21 o
  -2   5   7     1277.72     1291.43     28.17 o
  -1   5   7     1138.95     1088.69     37.04 o
   0   5   7       81.83       84.56      4.65 o
   1   5   7      117.26      125.48      5.11 o
   2   5   7     1003.22      988.51     27.02 o
   3   5   7     1184.70     1200.91     32.81 o
   4   5   7      257.73      257.93      7.86 o
 -10   6   7       87.45       83.53      4.62 o
  -9   6   7      262.27      259.88      8.58 o
  -8   6   7      549.09      551.49     13.15 o
  -7   6   7      407.72      420.93     10.66 o
  -6   6   7       40.91       46.18      3.07 o
  -5   6   7      736.78      714.03     14.81 o
  -4   6   7      970.01      971.26     20.18 o
  -3   6   7      818.48      816.70     16.44 o
  -2   6   7       83.91       81.05      3.30 o
  -1   6   7      244.49      246.33     10.15 o
   0   6   7     1536.31     1506.91     49.49 o
   1   6   7     1253.60     1244.71     40.51 o
   2   6   7      179.10      177.99      7.66 o
   3   6   7       20.27       22.40      3.99 o
 -10   7   7      242.74      261.62      8.60 o
  -9   7   7       12.94       14.57      2.39 o
  -8   7   7      173.63      178.31      5.98 o
  -7   7   7      717.42      710.94     16.31 o
  -6   7   7      611.69      621.90     14.45 o
  -5   7   7      429.20      411.80      9.65 o
  -4   7   7      136.16      133.50      4.27 o
  -3   7   7      759.66      729.59     17.04 o
  -2   7   7     1454.11     1455.83     33.01 o
  -1   7   7      667.04      641.27     17.58 o
   0   7   7      128.36      121.91      6.51 o
   1   7   7      211.34      216.09      9.10 o
   2   7   7      573.95      575.12     20.34 o
   3   7   7      869.09      870.39     28.94 o
  -9   8   7      536.91      537.08     15.40 o
  -8   8   7      327.83      337.17     10.64 o
  -7   8   7      203.11      202.08      6.08 o
  -6   8   7       87.73       83.82      4.12 o
  -5   8   7      692.37      690.79     15.91 o
  -4   8   7      972.25      963.81     20.04 o
  -3   8   7      307.34      303.96     10.31 o
  -2   8   7       35.44       32.24      2.48 o
  -1   8   7      333.18      333.27     10.44 o
   0   8   7     1038.98     1038.45     34.73 o
   1   8   7      585.33      561.07     20.18 o
   2   8   7      310.10      300.82     12.00 o
  -8   9   7       43.51       33.55      3.02 o
  -7   9   7      340.09      340.39      9.42 o
  -6   9   7      461.28      461.08     11.40 o
  -5   9   7      500.04      492.10     11.88 o
  -4   9   7       17.45       16.59      2.19 o
  -3   9   7      267.30      272.21      7.89 o
  -2   9   7     1314.80     1309.36     29.55 o
  -1   9   7      539.44      522.82     15.59 o
   0   9   7      120.36      117.37      6.81 o
   1   9   7      161.22      172.33      8.36 o
   2   9   7      784.83      792.84     23.10 o
  -8  10   7      410.16      428.81     12.79 o
  -7  10   7       16.69       17.86      2.22 o
  -6  10   7       25.51       24.52      2.28 o
  -5  10   7      501.38      495.17     14.14 o
  -4  10   7      597.54      606.31     16.77 o
  -3  10   7      375.72      373.27      9.28 o
  -2  10   7       63.14       54.97      2.97 o
  -1  10   7      321.10      314.95      8.95 o
   0  10   7      614.07      619.54     22.12 o
   1  10   7      808.82      793.12     26.82 o
  -6  11   7      771.17      768.39     21.34 o
  -5  11   7      203.20      212.17      7.54 o
  -4  11   7        8.90       12.66      2.39 o
  -3  11   7      467.52      486.43     12.47 o
  -2  11   7      306.56      312.65     10.30 o
  -1  11   7      662.79      664.29     24.41 o
   0  11   7       15.10       14.91      4.15 o
  -7 -10   8      135.78      142.30      6.01 o
  -6 -10   8      177.29      185.71      6.99 o
  -5 -10   8      523.92      533.92     15.33 o
  -4 -10   8      539.69      542.44     15.62 o
  -3 -10   8       67.25       71.77      4.46 o
  -2 -10   8       40.71       38.90      4.48 o
  -1 -10   8      176.58      177.71      9.07 o
  -8  -9   8      142.74      147.45      6.39 o
  -7  -9   8      260.24      262.96      8.74 o
  -6  -9   8      385.17      400.65     12.12 o
  -5  -9   8       43.95       44.53      3.89 o
  -4  -9   8      220.65      225.07      8.01 o
  -3  -9   8      590.40      584.56     19.82 o
  -2  -9   8      679.19      669.03     22.73 o
  -1  -9   8      267.70      270.14     10.78 o
   0  -9   8       69.68       76.75      5.39 o
  -9  -8   8      186.32      199.84      6.54 o
  -8  -8   8      479.27      484.88     12.44 o
  -7  -8   8        4.00        6.97      1.93 o
  -6  -8   8      319.19      315.17      8.33 o
  -5  -8   8      328.31      333.92     10.38 o
  -4  -8   8      760.20      737.59     20.01 o
  -3  -8   8      162.87      165.12      6.31 o
  -2  -8   8       80.50       89.24      4.42 o
  -1  -8   8      521.77      542.13     18.90 o
   0  -8   8      684.04      705.04     17.78 o
   1  -8   8      513.64      527.12     19.98 o
  -9  -7   8       33.56       38.14      2.96 o
  -8  -7   8      226.89      212.60      6.50 o
  -7  -7   8      578.20      587.36     13.48 o
  -6  -7   8      636.85      637.31     16.21 o
  -5  -7   8       29.07       30.66      2.96 o
  -4  -7   8       56.89       59.27      4.01 o
  -3  -7   8      652.62      646.37     17.30 o
  -2  -7   8      903.58      883.83     22.82 o
  -1  -7   8      434.39      432.56     11.19 o
   0  -7   8       11.01       14.00      2.69 o
   1  -7   8      265.15      281.17     17.31 o
   2  -7   8      661.92      655.19     37.36 o
 -10  -6   8      227.80      214.08      7.77 o
  -9  -6   8      604.59      610.46     17.21 o
  -8  -6   8      108.28      121.13      4.26 o
  -7  -6   8       18.79       21.09      1.95 o
  -6  -6   8      133.46      132.19      4.55 o
  -5  -6   8     1205.80     1180.97     26.25 o
  -4  -6   8      873.59      844.05     21.83 o
  -3  -6   8       84.63       86.83      4.29 o
  -2  -6   8      196.64      197.06      5.41 o
  -1  -6   8      939.27      986.63     25.98 o
   0  -6   8     1225.66     1271.65     33.28 o
   1  -6   8      344.70      320.41     19.68 o
   2  -6   8        5.29        2.36      3.91 o
 -10  -5   8      174.73      193.91      7.28 o
  -9  -5   8       10.24        8.39      1.95 o
  -8  -5   8      107.45       99.33      4.21 o
  -7  -5   8      714.89      685.73     14.52 o
  -6  -5   8      482.89      492.76     10.65 o
  -5  -5   8      117.80      122.03      3.75 o
  -4  -5   8      382.85      377.73      9.40 o
  -3  -5   8      474.70      476.66     10.32 o
  -2  -5   8      888.83      864.68     23.15 o
  -1  -5   8      421.84      423.95     12.25 o
   0  -5   8       19.81       19.76      2.16 o
   1  -5   8      752.44      784.35     39.87 o
   2  -5   8      594.88      593.01     33.05 o
   3  -5   8      420.58      403.41     23.31 o
 -11  -4   8       63.94       63.93      5.56 o
 -10  -4   8      181.86      175.76      6.81 o
  -9  -4   8      596.33      622.05     14.28 o
  -8  -4   8      177.69      186.51      5.93 o
  -7  -4   8       82.29       79.97      3.76 o
  -6  -4   8      541.31      512.42     12.54 o
  -5  -4   8     1006.52      988.70     21.65 o
  -4  -4   8      958.98      922.54     22.20 o
  -3  -4   8      778.68      744.07     17.05 o
  -2  -4   8      240.34      238.31      6.65 o
  -1  -4   8     1239.58     1218.04     33.02 o
   0  -4   8      916.72      931.42     24.70 o
   1  -4   8      538.07      522.48     17.95 o
   2  -4   8       85.02       80.51      7.91 o
   3  -4   8      347.64      335.74     21.15 o
 -11  -3   8      238.07      255.59     11.05 o
 -10  -3   8      145.19      165.11      6.65 o
  -9  -3   8        8.10       16.66      1.94 o
  -8  -3   8      389.34      378.05      9.75 o
  -7  -3   8      841.79      848.79     18.51 o
  -6  -3   8      635.35      628.95     14.32 o
  -5  -3   8       55.17       61.08      2.96 o
  -4  -3   8      210.63      217.65      5.79 o
  -3  -3   8     1374.50     1373.00     30.33 o
  -2  -3   8      972.05      974.90     21.12 o
  -1  -3   8      361.14      358.67     14.32 o
   0  -3   8       95.64      105.84      5.43 o
   1  -3   8      456.54      450.80     15.35 o
   2  -3   8     1233.28     1243.04     63.22 o
   3  -3   8      555.82      548.23     29.80 o
 -11  -2   8       55.52       66.14      5.39 o
 -10  -2   8      627.61      606.61     14.41 o
  -9  -2   8      346.95      347.32      9.16 o
  -8  -2   8      274.01      296.00      7.77 o
  -7  -2   8       11.16       15.75      1.82 o
  -6  -2   8      144.73      134.08      4.75 o
  -5  -2   8     1456.19     1442.57     30.04 o
  -4  -2   8     1268.44     1278.51     24.83 o
  -3  -2   8       49.16       54.23      3.33 o
  -2  -2   8       59.18       60.11      4.48 o
  -1  -2   8     1054.10     1050.32     27.61 o
   0  -2   8     1384.87     1389.84     44.70 o
   1  -2   8      642.28      629.80     21.13 o
   2  -2   8        2.69        5.21      3.01 o
   3  -2   8      308.90      300.95     17.21 o
 -11  -1   8      144.57      150.63      7.65 o
 -10  -1   8      170.56      184.79      5.78 o
  -9  -1   8       64.54       64.52      3.30 o
  -8  -1   8      399.31      376.29      9.42 o
  -7  -1   8      753.19      736.92     16.70 o
  -6  -1   8     1136.53     1109.82     23.93 o
  -5  -1   8      196.36      200.93      5.22 o
  -4  -1   8      666.07      632.08     12.76 o
  -3  -1   8     1502.51     1487.15     33.01 o
  -2  -1   8     2128.87     2142.39     54.43 o
  -1  -1   8      333.51      340.01      9.68 o
   0  -1   8       49.27       50.39      9.13 o
   1  -1   8      416.35      415.94     14.51 o
   2  -1   8      907.91      825.11     45.98 o
   3  -1   8      776.31      747.86     39.61 o
 -11   0   8      214.24      185.89      8.76 o
 -10   0   8       25.77       24.72      2.16 o
  -9   0   8      751.66      777.39     17.77 o
  -8   0   8      304.28      324.52      8.42 o
  -7   0   8       12.12       17.08      1.87 o
  -6   0   8      516.07      486.53     11.57 o
  -5   0   8      883.38      878.73     17.97 o
  -4   0   8      145.85      150.54      4.47 o
  -3   0   8      681.18      644.19     15.08 o
  -2   0   8      350.53      335.45     11.33 o
  -1   0   8      457.41      499.57     13.99 o
   0   0   8     1571.70     1565.30     49.65 o
   1   0   8      541.87      541.20     18.21 o
   2   0   8        1.07        5.29      1.72 o
   3   0   8      554.00      561.15     29.81 o
 -11   1   8      134.05      137.29      7.38 o
 -10   1   8      174.64      193.61      5.90 o
  -9   1   8       61.72       60.55      3.40 o
  -8   1   8      382.92      360.07      9.31 o
  -7   1   8      772.11      726.61     16.67 o
  -6   1   8     1087.89     1065.53     23.84 o
  -5   1   8      182.21      189.92      5.07 o
  -4   1   8      607.61      577.90     12.67 o
  -3   1   8     1511.96     1497.41     33.03 o
  -2   1   8     2112.82     2087.87     54.37 o
  -1   1   8      303.42      290.34     11.79 o
   0   1   8       46.12       57.99      7.30 o
   1   1   8      411.68      418.27     15.45 o
   2   1   8      922.12      936.08     29.21 o
   3   1   8      809.67      781.79     39.39 o
 -11   2   8       62.50       68.84      5.42 o
 -10   2   8      631.79      612.05     14.47 o
  -9   2   8      355.91      361.80      9.17 o
  -8   2   8      259.56      279.67      7.71 o
  -7   2   8       12.83       15.01      1.74 o
  -6   2   8      139.54      131.53      4.38 o
  -5   2   8     1619.17     1602.06     30.28 o
  -4   2   8     1235.74     1220.39     24.82 o
  -3   2   8       74.37       75.62      2.59 o
  -2   2   8       64.81       56.38      3.44 o
  -1   2   8     1092.60     1035.75     34.27 o
   0   2   8     1391.19     1420.70     55.47 o
   1   2   8      644.53      645.60     21.40 o
   2   2   8        2.11        6.20      3.09 o
   3   2   8      287.85      278.71     16.46 o
 -11   3   8      267.05      286.04     11.34 o
 -10   3   8      164.14      187.62      6.65 o
  -9   3   8        7.56       13.57      1.87 o
  -8   3   8      413.75      390.68      9.75 o
  -7   3   8      781.22      774.92     18.30 o
  -6   3   8      601.10      598.15     14.19 o
  -5   3   8       69.39       74.20      3.03 o
  -4   3   8      219.59      220.37      5.52 o
  -3   3   8     1322.36     1343.11     35.98 o
  -2   3   8      906.69      865.92     24.66 o
  -1   3   8      382.22      366.06     13.40 o
   0   3   8       97.71      111.01      5.71 o
   1   3   8      458.07      443.02     15.70 o
   2   3   8     1219.66     1246.92     40.01 o
   3   3   8      554.86      552.92     18.64 o
 -11   4   8       64.33       56.78      5.02 o
 -10   4   8      177.04      168.46      6.50 o
  -9   4   8      561.69      566.21     14.09 o
  -8   4   8      187.06      197.37      6.02 o
  -7   4   8       84.96       88.04      4.48 o
  -6   4   8      576.16      549.78     14.70 o
  -5   4   8      977.95      967.44     19.91 o
  -4   4   8     1008.29     1016.07     19.81 o
  -3   4   8      743.96      718.73     16.95 o
  -2   4   8      232.82      233.16      7.76 o
  -1   4   8     1290.11     1306.74     41.13 o
   0   4   8      917.77      914.12     30.65 o
   1   4   8      536.95      536.95     18.47 o
   2   4   8       85.09       79.85      4.76 o
   3   4   8      369.37      382.38     13.25 o
 -10   5   8      179.62      194.42      7.08 o
  -9   5   8       12.41       11.20      1.99 o
  -8   5   8      116.34      113.67      4.33 o
  -7   5   8      723.75      717.91     16.33 o
  -6   5   8      484.75      492.51     11.90 o
  -5   5   8      110.40      114.93      3.91 o
  -4   5   8      361.01      363.31      8.49 o
  -3   5   8      450.67      452.35     11.44 o
  -2   5   8      984.81      970.64     24.61 o
  -1   5   8      394.24      379.64     15.06 o
   0   5   8       15.42       14.82      2.66 o
   1   5   8      713.66      728.92     25.16 o
   2   5   8      614.70      622.09     21.01 o
   3   5   8      401.77      401.06     14.46 o
 -10   6   8      217.07      205.20      7.52 o
  -9   6   8      624.57      626.34     17.25 o
  -8   6   8      104.31      118.84      4.74 o
  -7   6   8       22.07       17.65      2.16 o
  -6   6   8      121.75      120.70      5.39 o
  -5   6   8     1251.43     1219.41     24.40 o
  -4   6   8      830.73      829.15     19.65 o
  -3   6   8       80.37       81.74      3.57 o
  -2   6   8      207.27      200.15      9.78 o
  -1   6   8      894.84      906.85     32.09 o
   0   6   8     1243.74     1236.11     41.23 o
   1   6   8      337.93      329.78     12.70 o
   2   6   8        4.05        8.39      2.48 o
  -9   7   8       35.11       38.57      3.33 o
  -8   7   8      221.79      208.20      6.58 o
  -7   7   8      529.25      520.05     13.41 o
  -6   7   8      656.98      672.25     15.44 o
  -5   7   8       32.77       33.08      2.63 o
  -4   7   8       65.51       75.03      4.24 o
  -3   7   8      646.48      644.19     15.52 o
  -2   7   8      899.37      878.53     30.31 o
  -1   7   8      468.76      451.33     16.71 o
   0   7   8       15.05       17.90      3.54 o
   1   7   8      281.18      280.49     11.46 o
   2   7   8      684.05      709.27     29.70 o
  -9   8   8      184.55      187.22      9.10 o
  -8   8   8      499.85      520.56     12.69 o
  -7   8   8        4.91        3.91      1.94 o
  -6   8   8      314.24      300.34      9.78 o
  -5   8   8      328.52      333.60     10.19 o
  -4   8   8      759.12      763.21     18.12 o
  -3   8   8      172.83      163.27      5.46 o
  -2   8   8       79.95       82.49      6.65 o
  -1   8   8      534.62      557.64     20.24 o
   0   8   8      597.08      594.33     23.10 o
   1   8   8      507.68      510.36     18.93 o
  -8   9   8      156.02      158.53      6.47 o
  -7   9   8      273.60      272.87      7.90 o
  -6   9   8      382.32      397.29     12.00 o
  -5   9   8       33.90       37.09      3.17 o
  -4   9   8      226.90      230.64      7.11 o
  -3   9   8      574.81      566.50     14.18 o
  -2   9   8      705.89      677.50     24.36 o
  -1   9   8      264.21      254.73     11.37 o
   0   9   8       73.02       74.68      5.99 o
  -7  10   8      136.67      142.21      6.33 o
  -6  10   8      162.06      158.90      6.69 o
  -5  10   8      524.63      536.83     15.26 o
  -4  10   8      546.85      556.25     15.51 o
  -3  10   8       68.11       68.52      3.38 o
  -2  10   8       39.62       41.97      8.92 o
  -1  10   8      180.88      174.74      7.60 o
  -6  -9   9       88.79       98.62      5.48 o
  -5  -9   9       23.38       28.48      3.24 o
  -4  -9   9      237.69      245.40      8.67 o
  -3  -9   9      594.23      591.95     20.81 o
  -2  -9   9      190.04      208.19     11.48 o
  -8  -8   9        3.59        4.35      2.02 o
  -7  -8   9       10.71        9.10      2.68 o
  -6  -8   9      569.69      569.69     15.91 o
  -5  -8   9      423.02      443.00     13.78 o
  -4  -8   9      201.82      202.43      7.38 o
  -3  -8   9       53.94       60.87      4.38 o
  -2  -8   9      304.73      324.47      9.96 o
  -1  -8   9      535.95      555.25     19.10 o
  -9  -7   9      218.33      220.01      7.74 o
  -8  -7   9      475.50      492.22     12.47 o
  -7  -7   9      392.97      419.71      9.64 o
  -6  -7   9      185.38      195.96      6.25 o
  -5  -7   9       31.57       33.97      3.94 o
  -4  -7   9      649.84      631.56     15.37 o
  -3  -7   9      709.46      718.89     19.14 o
  -2  -7   9      458.81      476.41     16.46 o
  -1  -7   9      118.58      127.88      6.80 o
   0  -7   9      134.50      144.34      8.37 o
  -9  -6   9       92.46      102.38      4.44 o
  -8  -6   9      189.69      203.20      6.30 o
  -7  -6   9      123.59      113.00      4.42 o
  -6  -6   9      180.25      173.47      6.02 o
  -5  -6   9      717.70      707.34     16.02 o
  -4  -6   9      100.11      108.67      5.28 o
  -3  -6   9       23.09       24.93      3.50 o
  -2  -6   9      340.43      343.90     11.03 o
  -1  -6   9      798.26      814.40     22.47 o
   0  -6   9      222.87      219.57      9.35 o
   1  -6   9      179.76      168.82     12.99 o
 -10  -5   9        7.60       13.98      2.60 o
  -9  -5   9      156.16      154.28      5.40 o
  -8  -5   9      475.96      468.75     11.58 o
  -7  -5   9      567.78      574.89     14.03 o
  -6  -5   9      176.20      183.88      5.79 o
  -5  -5   9       16.31       16.29      2.52 o
  -4  -5   9      253.68      249.65      8.48 o
  -3  -5   9     1226.72     1238.53     47.03 o
  -2  -5   9      756.53      773.91     20.88 o
  -1  -5   9      178.54      184.65      7.14 o
   0  -5   9      144.21      163.90      7.39 o
   1  -5   9      657.80      660.29     36.05 o
 -10  -4   9      169.12      167.68      5.64 o
  -9  -4   9      263.01      276.90      7.85 o
  -8  -4   9       56.62       66.76      3.56 o
  -7  -4   9       25.60       26.66      2.76 o
  -6  -4   9      730.19      695.64     15.81 o
  -5  -4   9      889.32      898.45     23.34 o
  -4  -4   9      526.78      517.63     12.62 o
  -3  -4   9      131.98      134.80      5.88 o
  -2  -4   9      207.49      212.15      8.14 o
  -1  -4   9      597.04      596.84     16.67 o
   0  -4   9      953.19      949.85     51.52 o
 -10  -3   9       24.22       29.42      2.51 o
  -9  -3   9      131.50      118.42      4.60 o
  -8  -3   9      371.85      360.12      9.50 o
  -7  -3   9      276.34      281.70      7.96 o
  -6  -3   9      173.76      184.76      5.61 o
  -5  -3   9       10.29       11.04      1.57 o
  -4  -3   9      385.54      387.15      9.95 o
  -3  -3   9      627.38      644.24     18.03 o
  -2  -3   9      695.57      686.34     22.78 o
  -1  -3   9       43.61       48.23      3.64 o
   0  -3   9      238.59      243.25     13.42 o
   1  -3   9      871.05      839.64     44.08 o
   2  -3   9      835.92      806.17     45.10 o
 -10  -2   9      155.12      160.44      5.25 o
  -9  -2   9      513.43      526.70     13.98 o
  -8  -2   9      115.48      130.06      4.63 o
  -7  -2   9      143.73      128.64      4.62 o
  -6  -2   9      579.20      568.73     13.16 o
  -5  -2   9      973.45      949.81     19.43 o
  -4  -2   9      572.53      574.39     13.99 o
  -3  -2   9       34.04       41.06      4.17 o
  -2  -2   9      740.74      732.92     19.86 o
  -1  -2   9      932.12      934.56     30.08 o
   0  -2   9      525.66      532.94     21.82 o
   1  -2   9      144.39      136.64     10.78 o
 -11  -1   9      162.12      173.77      8.74 o
 -10  -1   9        7.72       12.73      2.09 o
  -9  -1   9       43.97       43.14      3.01 o
  -8  -1   9      529.07      502.83     12.05 o
  -7  -1   9      562.36      560.77     13.42 o
  -6  -1   9      109.79      121.90      4.40 o
  -5  -1   9       22.92       22.64      2.85 o
  -4  -1   9      704.93      691.94     16.70 o
  -3  -1   9      882.59      851.45     23.02 o
  -2  -1   9      407.57      398.61     11.87 o
  -1  -1   9      103.68      109.54      9.63 o
   0  -1   9      275.74      279.46     10.61 o
   1  -1   9      940.64      966.23     32.80 o
   2  -1   9      567.93      551.52     28.90 o
 -11   0   9       10.38        9.60      2.23 o
 -10   0   9      598.11      578.75     13.89 o
  -9   0   9      227.77      243.66      6.97 o
  -8   0   9       68.90       80.61      3.69 o
  -7   0   9       42.25       42.71      2.92 o
  -6   0   9      310.55      298.33      7.80 o
  -5   0   9      998.38      969.78     19.81 o
  -4   0   9      568.83      578.59     13.98 o
  -3   0   9        2.24        5.24      2.00 o
  -2   0   9      255.31      255.63      8.38 o
  -1   0   9     1162.91     1201.04     39.08 o
   0   0   9      715.42      694.59     23.29 o
   1   0   9      149.51      148.38      6.61 o
   2   0   9      116.85      125.86      9.71 o
 -11   1   9      195.91      206.90      7.14 o
 -10   1   9        5.15        6.10      2.01 o
  -9   1   9       51.67       46.70      3.17 o
  -8   1   9      507.53      482.20     11.94 o
  -7   1   9      573.76      571.76     13.40 o
  -6   1   9      118.26      134.49      4.75 o
  -5   1   9       21.96       19.61      1.83 o
  -4   1   9      734.53      723.02     16.77 o
  -3   1   9      849.45      834.17     23.00 o
  -2   1   9      414.56      399.92     13.00 o
  -1   1   9      104.73      108.18      5.94 o
   0   1   9      271.52      276.90     10.82 o
   1   1   9     1035.46     1064.28     33.16 o
   2   1   9      515.61      498.24     28.46 o
 -10   2   9      129.42      129.30      4.99 o
  -9   2   9      518.88      521.53     12.74 o
  -8   2   9      114.74      127.04      4.68 o
  -7   2   9      154.94      142.43      4.68 o
  -6   2   9      558.74      539.28     13.04 o
  -5   2   9      953.95      949.34     19.44 o
  -4   2   9      591.36      589.02     13.96 o
  -3   2   9       32.31       33.73      3.90 o
  -2   2   9      726.93      693.07     24.64 o
  -1   2   9      926.35      874.86     30.11 o
   0   2   9      493.43      496.86     33.94 o
   1   2   9      143.56      139.10      6.67 o
   2   2   9       27.88       33.08      5.70 o
 -10   3   9       22.80       31.16      2.52 o
  -9   3   9      124.84      111.88      4.56 o
  -8   3   9      379.90      375.98      9.57 o
  -7   3   9      301.08      314.74      8.08 o
  -6   3   9      182.08      189.53      5.71 o
  -5   3   9       11.47       13.10      1.83 o
  -4   3   9      371.14      370.25      9.72 o
  -3   3   9      636.03      632.08     18.01 o
  -2   3   9      733.48      719.80     24.35 o
  -1   3   9       42.93       45.50      4.33 o
   0   3   9      237.68      235.13      9.79 o
   1   3   9      839.67      831.25     27.82 o
   2   3   9      893.66      893.86     46.85 o
 -10   4   9      172.81      176.97      6.78 o
  -9   4   9      269.67      282.03      7.88 o
  -8   4   9       50.16       65.30      3.58 o
  -7   4   9       34.54       30.53      3.64 o
  -6   4   9      684.10      664.96     15.72 o
  -5   4   9      886.16      899.36     18.58 o
  -4   4   9      502.44      496.99     14.94 o
  -3   4   9      138.20      138.03      7.90 o
  -2   4   9      228.18      236.91      9.91 o
  -1   4   9      579.52      560.55     20.53 o
   0   4   9      963.83      974.11     31.93 o
   1   4   9        5.06        4.08      2.23 o
 -10   5   9        8.74       15.08      2.43 o
  -9   5   9      154.21      149.97      8.44 o
  -8   5   9      475.60      449.16     13.29 o
  -7   5   9      581.17      601.71     21.42 o
  -6   5   9      201.25      211.57      6.19 o
  -5   5   9       14.95       17.57      3.10 o
  -4   5   9      290.34      281.99      7.63 o
  -3   5   9     1241.34     1251.96     33.16 o
  -2   5   9      709.18      696.40     25.69 o
  -1   5   9      193.43      197.64      8.96 o
   0   5   9      145.23      156.22      7.94 o
   1   5   9      648.11      655.50     22.71 o
  -9   6   9       97.86      112.07      4.56 o
  -8   6   9      176.01      188.33      6.38 o
  -7   6   9      121.99      111.83      4.46 o
  -6   6   9      196.25      195.61      5.89 o
  -5   6   9      639.33      641.49     16.40 o
  -4   6   9      127.21      137.38      4.71 o
  -3   6   9       22.81       24.32      2.83 o
  -2   6   9      328.01      332.36     13.75 o
  -1   6   9      823.99      805.07     27.92 o
   0   6   9      240.52      233.17     10.06 o
   1   6   9      179.41      180.97     11.40 o
  -9   7   9      192.41      181.56      7.43 o
  -8   7   9      494.92      498.49     12.56 o
  -7   7   9      398.80      414.39     10.79 o
  -6   7   9      172.19      180.07      6.93 o
  -5   7   9       24.90       27.97      2.62 o
  -4   7   9      688.16      673.54     16.02 o
  -3   7   9      701.88      677.88     25.10 o
  -2   7   9      448.77      423.49     17.23 o
  -1   7   9      100.54      101.62      6.86 o
   0   7   9      130.15      137.95      7.63 o
  -8   8   9        8.67       10.06      2.26 o
  -7   8   9       18.48       20.29      2.65 o
  -6   8   9      539.22      533.66     15.68 o
  -5   8   9      486.15      514.81     17.04 o
  -4   8   9      194.29      192.88      6.71 o
  -3   8   9       52.78       52.56      5.34 o
  -2   8   9      270.49      274.29     12.77 o
  -1   8   9      549.51      533.76     20.28 o
  -6   9   9       87.73       95.53      5.30 o
  -5   9   9       24.39       22.08      2.63 o
  -4   9   9      229.36      238.36      7.39 o
  -3   9   9      603.50      597.72     22.48 o
  -2   9   9      160.11      162.15      9.08 o
  -5  -8  10      419.48      424.73     13.16 o
  -7  -7  10      306.64      329.24     11.02 o
  -6  -7  10        5.94        7.16      2.69 o
  -5  -7  10      213.15      204.05      7.73 o
  -4  -7  10      545.17      575.51     19.12 o
  -3  -7  10      364.79      382.92     14.60 o
  -8  -6  10       85.21       90.94      4.21 o
  -7  -6  10      123.66      119.59      5.84 o
  -6  -6  10      434.48      430.33     12.61 o
  -5  -6  10      288.60      287.48      9.98 o
  -4  -6  10       90.12      103.05      6.56 o
  -3  -6  10       55.67       55.85      5.61 o
  -2  -6  10      397.40      414.82     15.08 o
  -9  -5  10       78.60       73.30      3.98 o
  -8  -5  10      264.28      261.90      7.80 o
  -7  -5  10      183.63      199.53      7.50 o
  -6  -5  10        5.03        8.52      2.36 o
  -5  -5  10      167.40      168.82      6.68 o
  -4  -5  10      575.55      593.24     20.22 o
  -3  -5  10      559.35      584.76     19.97 o
  -2  -5  10       95.18      104.35      5.38 o
  -1  -5  10       24.98       26.93      5.58 o
  -9  -4  10       87.25      105.50      4.45 o
  -8  -4  10        1.19        4.00      1.83 o
  -7  -4  10      434.89      412.88     10.26 o
  -6  -4  10      494.03      504.63     14.87 o
  -5  -4  10      345.59      364.74     10.79 o
  -4  -4  10      104.71      114.79      6.63 o
  -3  -4  10       59.47       58.85      4.32 o
  -2  -4  10      369.93      381.00     11.64 o
  -1  -4  10      590.80      607.58     28.26 o
   0  -4  10      278.46      256.75     18.26 o
 -10  -3  10        3.94        4.13      2.06 o
  -9  -3  10      100.29      101.77      4.38 o
  -8  -3  10      343.18      335.13     15.16 o
  -7  -3  10      218.72      232.10      6.55 o
  -6  -3  10       58.95       75.24      4.47 o
  -5  -3  10      172.08      165.58      6.34 o
  -4  -3  10      711.69      701.41     19.83 o
  -3  -3  10      487.04      480.92     14.33 o
  -2  -3  10      141.13      144.21     16.29 o
  -1  -3  10      148.19      148.36      7.42 o
   0  -3  10      449.40      419.04     25.63 o
 -10  -2  10      116.01      126.23      4.95 o
  -9  -2  10      111.25      125.75      4.74 o
  -8  -2  10      113.83      111.05      4.39 o
  -7  -2  10      192.82      182.89      6.02 o
  -6  -2  10      723.05      731.15     19.92 o
  -5  -2  10      230.16      236.67      8.15 o
  -4  -2  10       37.60       38.76      4.62 o
  -3  -2  10       28.88       31.18      2.93 o
  -2  -2  10      849.88      860.66     23.59 o
  -1  -2  10      410.32      386.43     16.26 o
   0  -2  10      524.32      506.81     19.01 o
 -10  -1  10       15.85       14.91      2.17 o
  -9  -1  10      181.76      170.98      5.73 o
  -8  -1  10      429.53      425.11     10.49 o
  -7  -1  10      478.02      489.79     11.93 o
  -6  -1  10        6.08       14.93      3.37 o
  -5  -1  10      162.29      150.83      7.16 o
  -4  -1  10      511.02      495.34     14.83 o
  -3  -1  10      835.60      814.06     25.77 o
  -2  -1  10      153.52      154.57     10.62 o
  -1  -1  10       44.24       49.74      4.64 o
   0  -1  10      259.62      264.01     11.23 o
 -10   0  10      282.79      292.07      8.15 o
  -9   0  10       14.00       22.80      2.26 o
  -8   0  10        1.15        4.58      1.82 o
  -7   0  10      294.16      268.48      7.47 o
  -6   0  10      293.58      290.42      7.70 o
  -5   0  10      483.06      484.00     14.53 o
  -4   0  10       57.06       62.10      4.79 o
  -3   0  10      325.22      333.15     10.82 o
  -2   0  10      274.04      252.89     15.56 o
  -1   0  10     1426.64     1391.74     46.38 o
   0   0  10       94.10       98.83     14.15 o
 -10   1  10       12.85       14.73      2.16 o
  -9   1  10      200.53      189.58      6.89 o
  -8   1  10      395.00      388.65     10.32 o
  -7   1  10      465.18      479.29     11.87 o
  -6   1  10        4.33        8.64      1.79 o
  -5   1  10      145.37      131.27      6.06 o
  -4   1  10      511.89      500.31     14.91 o
  -3   1  10      844.09      832.50     29.78 o
  -2   1  10      127.52      127.18      7.18 o
  -1   1  10       37.00       43.55      4.42 o
   0   1  10      326.07      336.39     13.81 o
 -10   2  10      137.09      142.49      5.13 o
  -9   2  10      102.44      115.86      4.68 o
  -8   2  10      112.34      110.78      4.47 o
  -7   2  10      217.69      206.29      6.04 o
  -6   2  10      745.08      759.91     17.18 o
  -5   2  10      250.10      256.56      8.84 o
  -4   2  10       36.83       43.06      3.63 o
  -3   2  10       20.97       24.52      2.76 o
  -2   2  10      831.49      858.13     29.35 o
  -1   2  10      408.93      399.13     32.60 o
   0   2  10      524.48      504.59     18.11 o
 -10   3  10        5.38        6.13      2.02 o
  -9   3  10      100.81       95.09      4.21 o
  -8   3  10      345.60      347.43      9.13 o
  -7   3  10      198.01      206.95      6.44 o
  -6   3  10       54.92       65.17      3.96 o
  -5   3  10      165.93      158.51      5.34 o
  -4   3  10      710.31      696.09     21.02 o
  -3   3  10      503.68      480.43     17.97 o
  -2   3  10      148.11      147.30     13.72 o
  -1   3  10      161.39      165.37      8.05 o
   0   3  10      456.28      454.67     16.38 o
  -9   4  10      100.44      116.29      5.45 o
  -8   4  10        0.83        5.48      2.31 o
  -7   4  10      393.65      387.98     10.22 o
  -6   4  10      541.59      550.99     14.97 o
  -5   4  10      319.65      347.61      9.49 o
  -4   4  10      104.71      114.11      5.60 o
  -3   4  10       58.01       56.42      5.37 o
  -2   4  10      362.77      360.19     25.59 o
  -1   4  10      537.87      549.36     20.54 o
   0   4  10      294.34      296.39     16.99 o
  -9   5  10       85.34       77.28      4.00 o
  -8   5  10      289.49      290.38      7.98 o
  -7   5  10      172.05      192.62      7.23 o
  -6   5  10        3.20        5.78      2.38 o
  -5   5  10      168.75      166.45      5.75 o
  -4   5  10      576.45      584.81     17.32 o
  -3   5  10      571.88      580.99     21.51 o
  -2   5  10      109.10      114.30      7.02 o
  -1   5  10       24.79       26.99      3.62 o
  -8   6  10       82.75       87.03      4.23 o
  -7   6  10      140.29      132.45      5.74 o
  -6   6  10      396.83      391.32     12.13 o
  -5   6  10      322.36      333.64      9.86 o
  -4   6  10       87.30      100.75      6.67 o
  -3   6  10       65.32       64.22      5.80 o
  -2   6  10      404.37      400.94     17.69 o
  -7   7  10      327.73      356.83     13.59 o
  -6   7  10        4.31        4.91      2.30 o
  -5   7  10      217.30      209.49      8.90 o
  -4   7  10      481.86      487.98     15.70 o
  -3   7  10      376.90      370.24     15.59 o
  -5   8  10      420.62      432.69     15.93 o
  -7  -5  11      136.08      143.56      6.27 o
  -6  -5  11       23.77       20.76      3.51 o
  -5  -5  11      173.01      169.56      8.67 o
  -4  -5  11      410.26      409.07     15.09 o
  -8  -4  11       81.92       71.46      5.45 o
  -7  -4  11      394.47      381.18     12.06 o
  -6  -4  11      297.07      323.42     12.54 o
  -5  -4  11      175.99      194.66      9.06 o
  -4  -4  11       50.89       53.98      4.96 o
  -3  -4  11      109.85      110.71      9.51 o
  -8  -3  11      415.04      429.84     12.73 o
  -7  -3  11       45.21       53.41      4.06 o
  -6  -3  11       42.89       38.33      4.33 o
  -5  -3  11      224.73      219.34      9.72 o
  -4  -3  11      297.56      313.29     12.57 o
  -3  -3  11      175.09      180.49      7.12 o
  -2  -3  11       15.58       21.21      3.75 o
  -8  -2  11      153.12      145.02      5.67 o
  -7  -2  11      100.07       94.96      4.93 o
  -6  -2  11      587.49      567.76     19.89 o
  -5  -2  11      134.91      148.56      7.68 o
  -4  -2  11        0.22        3.63      4.15 o
  -3  -2  11      498.35      484.20     14.84 o
  -2  -2  11      260.30      258.61     17.88 o
  -9  -1  11      531.11      537.79     15.02 o
  -8  -1  11      115.58      131.79      4.99 o
  -7  -1  11       81.93       96.92      4.88 o
  -6  -1  11       46.02       37.88      7.42 o
  -5  -1  11      424.72      419.65     14.98 o
  -4  -1  11      430.76      435.67     13.35 o
  -3  -1  11      277.04      288.57     32.34 o
  -2  -1  11       70.80       75.82      5.97 o
  -9   0  11      159.46      180.54      6.05 o
  -8   0  11        2.39        3.29      2.13 o
  -7   0  11      311.19      316.38      9.77 o
  -6   0  11      185.51      183.02      8.50 o
  -5   0  11      170.75      182.18      8.41 o
  -4   0  11       23.33       22.93      3.27 o
  -3   0  11      125.12      120.98      7.53 o
  -2   0  11      835.02      865.10     29.62 o
  -9   1  11      505.96      508.86     12.94 o
  -8   1  11      127.33      137.97      5.01 o
  -7   1  11       95.18      104.33      4.74 o
  -6   1  11       50.63       44.03      4.93 o
  -5   1  11      413.15      395.61     14.98 o
  -4   1  11      406.45      419.63     15.13 o
  -3   1  11      291.26      297.75     25.31 o
  -2   1  11       67.28       73.74      8.07 o
  -8   2  11      178.19      172.00      5.59 o
  -7   2  11       91.72       87.76      4.50 o
  -6   2  11      584.70      589.46     20.07 o
  -5   2  11      139.54      161.40      7.85 o
  -4   2  11        0.56        1.03      2.19 o
  -3   2  11      486.27      500.27     18.68 o
  -2   2  11      274.78      280.13     14.90 o
  -8   3  11      392.67      408.55     12.49 o
  -7   3  11       58.77       69.27      4.09 o
  -6   3  11       35.90       36.87      4.38 o
  -5   3  11      241.09      226.75      9.89 o
  -4   3  11      300.99      313.64     10.58 o
  -3   3  11      152.77      154.57     12.05 o
  -2   3  11       13.08       19.39      4.40 o
  -8   4  11       81.68       69.98      4.59 o
  -7   4  11      411.91      409.08     11.93 o
  -6   4  11      285.26      299.53     12.45 o
  -5   4  11      167.08      185.77      8.88 o
  -4   4  11       49.47       52.14      6.81 o
  -3   4  11      106.75      102.64      6.80 o
  -7   5  11      130.76      144.09      7.39 o
  -6   5  11       24.28       22.13      3.50 o
  -5   5  11      182.68      174.06      8.67 o
  -4   5  11      411.90      392.61     16.42 o
 
